# Supplementary material for: Tissue, developmental, and caste-specific expression of odorant binding proteins in a eusocial insect, the red imported fire ant, Solenopsis invicta
Source: Sci Rep. 2016 Oct 21;6:35452. doi: 10.1038/srep35452 (PMC5073229; doi:10.1038/srep35452)
Supplement: Supplementary Excel File S1 [file srep35452-s2.xls]

## Sheet: heatmap
Transcripts in 1μg RNA	Worker							Male					Transcripts in 1μg RNA		Female							Development Stage
	Antenna	Head	Thorax	Abdomen		Total		Antenna	Head	Thorax	Abdomen		Total		Antenna	Head	Thorax	Abdomen		Total		Egg	Small Larva	Large Larva	Pupae		Total
EF1α	2.44982e+06	1.76992e+07	1.16563e+07	1.20427e+07		4.3848e+07		983234	1.27449e+07	1.13775e+07	3.53543e+07		6.04598e+07		1.37176e+06	5.77562e+07	6.20857e+07	1.81042e+08		3.02256e+08		5.04635e+08	1.4093e+08	1.22662e+08	8.95552e+07		8.57782e+08
GAPDH	83058.9	1.55408e+06	616733	52365.5		2.30624e+06		19710.2	5.44782e+06	9.48791e+07	7.59712e+06		1.07944e+08		66634.9	4.30385e+06	2.68996e+07	6.00541e+06		3.72755e+07		1.40926e+07	3.99793e+06	6.09528e+06	6.34107e+06		3.05269e+07
OBP1	1.62057e+06	115207	13154.4	3176.91		1.75211e+06		159169	513350	103477	570839		1.34683e+06		323373	40233.7	168343	574062		1.10601e+06		277975	182567	180796	388199		1.02954e+06
OBP2	661804	1.26537e+06	90574.3	5855.15		2.0236e+06		87767.5	4.07758e+06	676835	562402		5.40459e+06		247262	1.23564e+06	575558	440417		2.49888e+06		8386.93	28665.7	23548.6	4258.2		64859.5
OBP3	113207	1.84962e+08	7.03801e+06	467354		1.92581e+08		4660.23	2.63288e+06	1.04604e+07	2.13937e+07		3.44917e+07		24285.6	3.23692e+08	2.05481e+08	2.36599e+09		2.89519e+09		11613.1	11264.2	11161	12970.3		47008.5
OBP4	405.296	1.12389e+06	21531.6	4240.99		1.15006e+06		2284.73	183672	174225	577475		937657		378.726	1.49325e+06	1.42701e+06	8.26421e+06		1.11848e+07		8030.25	471.845	2284.73	5174.61		15961.4
OBP5	2.00327e+06	38630.7	12885	309.525		2.05509e+06		69834.4	62965.4	22798.9	163127		318726		216644	6623.42	37400.4	17720.9		278389		13993.3	4741.81	4819.7	10112.9		33667.7
OBP6	1.1979e+06	39816.4	1590.61	520.616		1.23983e+06		1500.25	2082.5	2024.31	2478.78		8085.84		49904.5	1874.18	31231.8	16189.9		99200.4		5073.27	1308.76	2082.72	7113.29		15578
OBP7	21860.8	1.91869e+07	70864.2	1027.46		1.92806e+07		439.181	2.41788e+06	4.0182e+06	2.75055e+06		9.18707e+06		13412.9	1.5795e+07	9.49497e+06	3.65191e+06		2.89552e+07		6445.26	19821.4	32983.7	6792.42		66042.8
OBP8	443.72	443.72	443.72	443.72		1774.88		443.72	2615.88	12940	292405		308405		443.72	2525.6	3891.99	14167		21028.3		36145	237628	499195	18304		791272
OBP9	27.0861	805.757	5728.31	137.912		6699.07		33.1655	151.286	219781	3.21695e+07		3.23895e+07		307.556	1632.44	137.912	5521.5		7599.4		50.2556	165.834	1279.15	7719.77		9215
OBP10	20323.2	1.56433e+06	177268	18803.1		1.78073e+06		8133.85	1.26207e+06	508042	153110		1.93135e+06		10375.6	786938	320020	162617		1.27995e+06		124784	614016	257796	2.38913e+06		3.38572e+06
OBP11	256361	34509.7	10253.2	976.592		302101		976.592	7532.95	25258.6	7915.88		41684		80337.3	6628.81	55484.1	32832.7		175283		976.592	5466.07	12146.3	11202.6		29791.6
OBP12	4597.72	457581	11890.9	1841.3		475911		4161.47	116870	31891.5	133775		286698		4161.47	336127	862412	2.43854e+06		3.64124e+06		4457.57	9007.37	14988.8	20641.9		49095.6
OBP13	1993.56	2.69077e+06	37498.1	5325.31		2.73559e+06		1268.25	11679.1	7700.81	20281.9		40930.1		1732.6	278466	334864	441240		1.0563e+06		2151.03	1268.25	1719.88	1956.63		7095.8
OBP14	686.438	13336.9	8.38169e+06	686.438		8.3964e+06		686.438	159936	6649.97	26314.7		193588		3368.87	17365.3	12705.8	13578.7		47018.6		686.438	3866.44	5271.88	26274.2		36098.9
OBP15	21538	5.21566e+06	101434	46643.4		5.38527e+06		1670.22	382800	195435	190065		769970		8153.03	110921	860218	182338		1.16163e+06		59918.4	178162	152742	339659		730482
OBP16	4832.1	1.34058e+06	16948.5	11770.4		1.37413e+06		674.979	62644.6	59447.9	210323		333091		2255.69	64751.9	182041	177353		426401		3945.82	1233.84	563.496	6850.88		12594
Total	5.92983e+06	2.1805e+08	1.59918e+07	569113		2.40541e+08		343703	1.18967e+07	1.65251e+07	5.92243e+07		8.79899e+07		986396	3.4387e+08	2.19847e+08	2.38242e+09		2.94712e+09		564632	1.29965e+06	1.20338e+06	3.25636e+06		6.32402e+06
													log(copies, 10)
	Worker							Male							Female							Development Stage
	Antenna	Head	Thorax	Abdomen		Total		Antenna	Head	Thorax	Abdomen		Total		Antenna	Head	Thorax	Abdomen		Total		Egg	Small Larva	Large Larva	Pupae		Total
EF1α	6.38913	7.24795	7.06656	7.08072		7.64195		5.99266	7.10534	7.05605	7.54844		7.78147		6.13728	7.7616	7.79299	8.25778		8.48037		8.70298	8.149	8.08871	7.95209		8.93338
GAPDH	4.91939	6.19147	5.7901	4.71904		6.3629		4.29469	6.73622	7.97717	6.88065		8.0332		4.8237	6.63386	7.42975	6.77854		7.57142		7.14899	6.60184	6.78499	6.80216		7.48468
OBP1	6.20967	5.06148	4.11907	3.50201		6.24356		5.20186	5.71041	5.01484	5.75651		6.12931		5.5097	4.60459	5.2262	5.75896		6.04376		5.44401	5.26142	5.25719	5.58905		6.01264
OBP2	5.82073	6.10222	4.95701	3.76754		6.30612		4.94333	6.6104	5.83048	5.75005		6.73276		5.39316	6.09189	5.76009	5.64386		6.39775		3.9236	4.45736	4.37197	3.62923		4.81197
OBP3	5.05387	8.26708	6.84745	5.66965		8.28461		3.66841	6.42043	7.01955	7.33029		7.53771		4.38535	8.51013	8.31277	9.37401		9.46168		4.06495	4.0517	4.0477	4.11295		4.67218
OBP4	2.60777	6.05072	4.33308	3.62747		6.06072		3.35884	5.26404	5.24111	5.76153		5.97204		2.57832	6.17413	6.15443	6.9172		7.04863		3.90473	2.6738	3.35884	3.71388		4.20307
OBP5	6.30174	4.58693	4.11008	2.4907		6.31283		4.84407	4.7991	4.35791	5.21253		5.50342		5.33575	3.82108	4.57288	4.24849		5.44465		4.14592	3.67594	3.68302	4.00488		4.52721
OBP6	6.07842	4.60006	3.20156	2.71652		6.09336		3.17616	3.31858	3.30628	3.39424		3.90773		4.69814	3.27281	4.4946	4.20925		4.99651		3.70529	3.11686	3.31863	3.85207		4.19251
OBP7	4.33967	7.283	4.85043	3.01176		7.28512		2.64264	6.38343	6.60403	6.43942		6.96318		4.12752	7.19852	6.97749	6.56252		7.46173		3.80924	4.29713	4.5183	3.83202		4.81983
OBP8	2.64711	2.64711	2.64711	2.64711		3.24917		2.64711	3.41762	4.11194	5.46598		5.48912		2.64711	3.40236	3.59017	4.15128		4.3228		4.55805	5.3759	5.69827	4.26255		5.89833
OBP9	1.43275	2.9062	3.75803	2.1396		3.82601		1.52069	2.1798	5.34199	7.50744		7.5104		2.48792	3.21284	2.1396	3.74206		3.88078		1.70118	2.21967	3.10692	3.8876		3.9645
OBP10	4.30799	6.19433	5.24863	4.27423		6.2506		3.9103	6.10108	5.7059	5.185		6.28586		4.01601	5.89594	5.50518	5.21117		6.10719		5.09616	5.78818	5.41128	6.37824		6.52965
OBP11	5.40885	4.53794	4.01086	2.98971		5.48015		2.98971	3.87696	4.40241	3.8985		4.61997		4.90492	3.82144	4.74417	4.51631		5.24374		2.98971	3.73768	4.08445	4.04932		4.47409
OBP12	3.66254	5.66047	4.07521	3.26513		5.67753		3.61925	5.0677	4.50367	5.12638		5.45742		3.61925	5.5265	5.93571	6.38713		6.56125		3.6491	3.9546	4.17577	4.31475		4.69104
OBP13	3.29963	6.42988	4.57401	3.72635		6.43705		3.10321	4.06741	3.88654	4.30711		4.61204		3.2387	5.44477	5.52487	5.64467		6.02379		3.33265	3.10321	3.2355	3.29151		3.851
OBP14	2.8366	4.12505	6.92333	2.8366		6.92409		2.8366	5.20395	3.82282	4.4202		5.28688		3.52748	4.23968	4.104	4.13286		4.67227		2.8366	3.58731	3.72197	4.41953		4.55749
OBP15	4.33321	6.71731	5.00618	4.66879		6.73121		3.22277	5.58297	5.291	5.2789		5.88647		3.91132	5.04502	5.93461	5.26088		6.06507		4.77756	5.25081	5.18396	5.53104		5.86361
OBP16	3.68414	6.12729	4.22913	4.07079		6.13803		2.82929	4.79688	4.77414	5.32289		5.52256		3.35328	4.81125	5.26017	5.24884		5.62982		3.59614	3.09126	2.75089	3.83575		4.10017
Total	6.77304	8.33856	7.2039	5.7552		8.38119		5.53618	7.07543	7.21815	7.7725		7.94443		5.99405	8.53639	8.34212	9.37702		9.4694		5.75177	6.11383	6.0804	6.51273		6.80099
	Worker							Male							Female							Development Stage
	Antenna	Head	Thorax	Abdomen		Total		Antenna	Head	Thorax	Abdomen		Total		Antenna	Head	Thorax	Abdomen		Total		Egg	Small Larva	Large Larva	Pupae		Total
EF1α	6.38913	7.24795	7.06656	7.08072		7.64195		5.99266	7.10534	7.05605	7.54844		7.78147		6.13728	7.7616	7.79299	8.25778		8.48037		8.70298	8.149	8.08871	7.95209		8.93338
GAPDH	4.91939	6.19147	5.7901	4.71904		6.3629		4.29469	6.73622	7.97717	6.88065		8.0332		4.8237	6.63386	7.42975	6.77854		7.57142		7.14899	6.60184	6.78499	6.80216		7.48468
OBP1	6.20967	5.06148	4.11907	3.50201		6.24356		5.20186	5.71041	5.01484	5.75651		6.12931		5.5097	4.60459	5.2262	5.75896		6.04376		5.44401	5.26142	5.25719	5.58905		6.01264
OBP2	5.82073	6.10222	4.95701	3.76754		6.30612		4.94333	6.6104	5.83048	5.75005		6.73276		5.39316	6.09189	5.76009	5.64386		6.39775		3.9236	4.45736	4.37197	3.62923		4.81197
OBP3	5.05387	8.26708	6.84745	5.66965		8.28461		3.66841	6.42043	7.01955	7.33029		7.53771		4.38535	8.51013	8.31277	9.37401		9.46168		4.06495	4.0517	4.0477	4.11295		4.67218
OBP4	2.60777	6.05072	4.33308	3.62747		6.06072		3.35884	5.26404	5.24111	5.76153		5.97204		2.57832	6.17413	6.15443	6.9172		7.04863		3.90473	2.6738	3.35884	3.71388		4.20307
OBP5	6.30174	4.58693	4.11008	2.4907		6.31283		4.84407	4.7991	4.35791	5.21253		5.50342		5.33575	3.82108	4.57288	4.24849		5.44465		4.14592	3.67594	3.68302	4.00488		4.52721
OBP6	6.07842	4.60006	3.20156	2.71652		6.09336		3.17616	3.31858	3.30628	3.39424		3.90773		4.69814	3.27281	4.4946	4.20925		4.99651		3.70529	3.11686	3.31863	3.85207		4.19251
OBP7	4.33967	7.283	4.85043	3.01176		7.28512		2.64264	6.38343	6.60403	6.43942		6.96318		4.12752	7.19852	6.97749	6.56252		7.46173		3.80924	4.29713	4.5183	3.83202		4.81983
OBP8	2.64711	2.64711	2.64711	2.64711		3.24917		2.64711	3.41762	4.11194	5.46598		5.48912		2.64711	3.40236	3.59017	4.15128		4.3228		4.55805	5.3759	5.69827	4.26255		5.89833
OBP9	1.43275	2.9062	3.75803	2.1396		3.82601		1.52069	2.1798	5.34199	7.50744		7.5104		2.48792	3.21284	2.1396	3.74206		3.88078		1.70118	2.21967	3.10692	3.8876		3.9645
OBP10	4.30799	6.19433	5.24863	4.27423		6.2506		3.9103	6.10108	5.7059	5.185		6.28586		4.01601	5.89594	5.50518	5.21117		6.10719		5.09616	5.78818	5.41128	6.37824		6.52965
OBP11	5.40885	4.53794	4.01086	2.98971		5.48015		2.98971	3.87696	4.40241	3.8985		4.61997		4.90492	3.82144	4.74417	4.51631		5.24374		2.98971	3.73768	4.08445	4.04932		4.47409
OBP12	3.66254	5.66047	4.07521	3.26513		5.67753		3.61925	5.0677	4.50367	5.12638		5.45742		3.61925	5.5265	5.93571	6.38713		6.56125		3.6491	3.9546	4.17577	4.31475		4.69104
OBP13	3.29963	6.42988	4.57401	3.72635		6.43705		3.10321	4.06741	3.88654	4.30711		4.61204		3.2387	5.44477	5.52487	5.64467		6.02379		3.33265	3.10321	3.2355	3.29151		3.851
OBP14	2.8366	4.12505	6.92333	2.8366		6.92409		2.8366	5.20395	3.82282	4.4202		5.28688		3.52748	4.23968	4.104	4.13286		4.67227		2.8366	3.58731	3.72197	4.41953		4.55749
OBP15	4.33321	6.71731	5.00618	4.66879		6.73121		3.22277	5.58297	5.291	5.2789		5.88647		3.91132	5.04502	5.93461	5.26088		6.06507		4.77756	5.25081	5.18396	5.53104		5.86361
OBP16	3.68414	6.12729	4.22913	4.07079		6.13803		2.82929	4.79688	4.77414	5.32289		5.52256		3.35328	4.81125	5.26017	5.24884		5.62982		3.59614	3.09126	2.75089	3.83575		4.10017
Total	6.77304	8.33856	7.2039	5.7552		8.38119		5.53618	7.07543	7.21815	7.7725		7.94443		5.99405	8.53639	8.34212	9.37702		9.4694		5.75177	6.11383	6.0804	6.51273		6.80099
	Worker							Male							Female							Development Stage
	Antenna	Head	Thorax	Abdomen		Total		Antenna	Head	Thorax	Abdomen		Total		Antenna	Head	Thorax	Abdomen		Total		Egg	Small Larva	Large Larva	Pupae		Total
EF1α	6.38913	7.24795	7.06656	7.08072		8.98422	EF1α	5.99266	7.10534	7.05605	7.54844		7.78147	EF1α	6.13728	7.7616	7.79299	8.25778		8.48037	EF1α	8.70298	8.149	8.08871	7.95209		8.93338
GAPDH	4.91939	6.19147	5.7901	4.71904		7.71259	GAPDH	4.29469	6.73622	7.97717	6.88065		8.0332	GAPDH	4.8237	6.63386	7.42975	6.77854		7.57142	GAPDH	7.14899	6.60184	6.78499	6.80216		7.48468
OBP1	6.20967	5.06148	4.11907	3.50201		6.24356	OBP1	5.20186	5.71041	5.01484	5.75651		6.12931	OBP1	5.5097	4.60459	5.2262	5.75896		6.04376	OBP1	5.44401	5.26142	5.25719	5.58905		6.01264
OBP2	5.82073	6.10222	4.95701	3.76754		6.30612	OBP2	4.94333	6.6104	5.83048	5.75005		6.73276	OBP2	5.39316	6.09189	5.76009	5.64386		6.39775	OBP2	3.9236	4.45736	4.37197	3.62923		4.81197
OBP3	5.05387	8.26708	6.84745	5.66965		8.28461	OBP3	3.66841	6.42043	7.01955	7.33029		7.53771	OBP3	4.38535	8.51013	8.31277	9.37401		9.46168	OBP3	4.06495	4.0517	4.0477	4.11295		4.67218
OBP4	2.60777	6.05072	4.33308	3.62747		6.06072	OBP4	3.35884	5.26404	5.24111	5.76153		5.97204	OBP4	2.57832	6.17413	6.15443	6.9172		7.04863	OBP4	3.90473	2.6738	3.35884	3.71388		4.20307
OBP5	6.30174	4.58693	4.11008	2.4907		6.31283	OBP5	4.84407	4.7991	4.35791	5.21253		5.50342	OBP5	5.33575	3.82108	4.57288	4.24849		5.44465	OBP5	4.14592	3.67594	3.68302	4.00488		4.52721
OBP6	6.07842	4.60006	3.20156	2.71652		6.09336	OBP6	3.17616	3.31858	3.30628	3.39424		3.90773	OBP6	4.69814	3.27281	4.4946	4.20925		4.99651	OBP6	3.70529	3.11686	3.31863	3.85207		4.19251
OBP7	4.33967	7.283	4.85043	3.01176		7.28512	OBP7	2.64264	6.38343	6.60403	6.43942		6.96318	OBP7	4.12752	7.19852	6.97749	6.56252		7.46173	OBP7	3.80924	4.29713	4.5183	3.83202		4.81983
OBP8	2.64711	2.64711	2.64711	2.64711		3.24917	OBP8	2.64711	3.41762	4.11194	5.46598		5.48912	OBP8	2.64711	3.40236	3.59017	4.15128		4.3228	OBP8	4.55805	5.3759	5.69827	4.26255		5.89833
OBP9	1.43275	2.9062	3.75803	2.1396		3.82601	OBP9	1.52069	2.1798	5.34199	7.50744		7.5104	OBP9	2.48792	3.21284	2.1396	3.74206		3.88078	OBP9	1.70118	2.21967	3.10692	3.8876		3.9645
OBP10	4.30799	6.19433	5.24863	4.27423		6.2506	OBP10	3.9103	6.10108	5.7059	5.185		6.28586	OBP10	4.01601	5.89594	5.50518	5.21117		6.10719	OBP10	5.09616	5.78818	5.41128	6.37824		6.52965
OBP11	5.40885	4.53794	4.01086	2.98971		5.48015	OBP11	2.98971	3.87696	4.40241	3.8985		4.61997	OBP11	4.90492	3.82144	4.74417	4.51631		5.24374	OBP11	2.98971	3.73768	4.08445	4.04932		4.47409
OBP12	3.66254	5.66047	4.07521	3.26513		5.67753	OBP12	3.61925	5.0677	4.50367	5.12638		5.45742	OBP12	3.61925	5.5265	5.93571	6.38713		6.56125	OBP12	3.6491	3.9546	4.17577	4.31475		4.69104
OBP13	3.29963	6.42988	4.57401	3.72635		6.43705	OBP13	3.10321	4.06741	3.88654	4.30711		4.61204	OBP13	3.2387	5.44477	5.52487	5.64467		6.02379	OBP13	3.33265	3.10321	3.2355	3.29151		3.851
OBP14	2.8366	4.12505	6.92333	2.8366		6.92409	OBP14	2.8366	5.20395	3.82282	4.4202		5.28688	OBP14	3.52748	4.23968	4.104	4.13286		4.67227	OBP14	2.8366	3.58731	3.72197	4.41953		4.55749
OBP15	4.33321	6.71731	5.00618	4.66879		6.73121	OBP15	3.22277	5.58297	5.291	5.2789		5.88647	OBP15	3.91132	5.04502	5.93461	5.26088		6.06507	OBP15	4.77756	5.25081	5.18396	5.53104		5.86361
OBP16	3.68414	6.12729	4.22913	4.07079		6.13803	OBP16	2.82929	4.79688	4.77414	5.32289		5.52256	OBP16	3.35328	4.81125	5.26017	5.24884		5.62982	OBP16	3.59614	3.09126	2.75089	3.83575		4.10017
Total	6.77304	8.33856	7.2039	5.7552		8.38119	Total	5.53618	7.07543	7.21815	7.7725		7.94443	Total	5.99405	8.53639	8.34212	9.37702		9.4694	Total	5.75177	6.11383	6.0804	6.51273		6.80099
																						Transcripts in 1μg RNA
																						1-	0
																							0.25
																							0.5
																							0.75
																						10-	1
																							1.25
																							1.5
																							1.75
																						102-	2
																							2.25
																							2.5
																							2.75
																						103-	3
																							3.25
																							3.5
																							3.75
																						104-	4
																							4.25
																							4.5
																							4.75
																						105-	5
																							5.25
																							5.5
																							5.75
																						106-	6
																							6.25
																							6.5
																							6.75
																						107-	7
																							7.25
																							7.5
																							7.75
																						108-	8
																							8.25
																							8.5
																							8.75
																						109-	9
																							9.25
																							9.5

## Sheet: Relative expression (EF1a) 
Transcripts in 1μg RNA/same tissue EF1	Worker							Male							Female							Development Stage
	Antenna	Head	Thorax	Abdomen		Total		Antenna	Head	Thorax	Abdomen		Total		Antenna	Head	Thorax	Abdomen		Total		Egg	Small Larva	Large Larva	Pupae		Total
EF1α	2.44982e+06	1.76992e+07	1.16563e+07	1.20427e+07		4.3848e+07		983234	1.27449e+07	1.13775e+07	3.53543e+07		6.04598e+07		1.37176e+06	5.77562e+07	6.20857e+07	1.81042e+08		3.02256e+08		5.04635e+08	1.4093e+08	1.22662e+08	8.95552e+07		8.57782e+08
GAPDH	83058.9	1.55408e+06	616733	52365.5		2.30624e+06		19710.2	5.44782e+06	9.48791e+07	7.59712e+06		1.07944e+08		66634.9	4.30385e+06	2.68996e+07	6.00541e+06		3.72755e+07		1.40926e+07	3.99793e+06	6.09528e+06	6.34107e+06		3.05269e+07
OBP1	1.62057e+06	115207	13154.4	3176.91		1.75211e+06		159169	513350	103477	570839		1.34683e+06		323373	40233.7	168343	574062		1.10601e+06		277975	182567	180796	388199		1.02954e+06
OBP2	661804	1.26537e+06	90574.3	5855.15		2.0236e+06		87767.5	4.07758e+06	676835	562402		5.40459e+06		247262	1.23564e+06	575558	440417		2.49888e+06		8386.93	28665.7	23548.6	4258.2		64859.5
OBP3	113207	1.84962e+08	7.03801e+06	467354		1.92581e+08		4660.23	2.63288e+06	1.04604e+07	2.13937e+07		3.44917e+07		24285.6	3.23692e+08	2.05481e+08	2.36599e+09		2.89519e+09		11613.1	11264.2	11161	12970.3		47008.5
OBP4	405.296	1.12389e+06	21531.6	4240.99		1.15006e+06		2284.73	183672	174225	577475		937657		378.726	1.49325e+06	1.42701e+06	8.26421e+06		1.11848e+07		8030.25	471.845	2284.73	5174.61		15961.4
OBP5	2.00327e+06	38630.7	12885	309.525		2.05509e+06		69834.4	62965.4	22798.9	163127		318726		216644	6623.42	37400.4	17720.9		278389		13993.3	4741.81	4819.7	10112.9		33667.7
OBP6	1.1979e+06	39816.4	1590.61	520.616		1.23983e+06		1500.25	2082.5	2024.31	2478.78		8085.84		49904.5	1874.18	31231.8	16189.9		99200.4		5073.27	1308.76	2082.72	7113.29		15578
OBP7	21860.8	1.91869e+07	70864.2	1027.46		1.92806e+07		439.181	2.41788e+06	4.0182e+06	2.75055e+06		9.18707e+06		13412.9	1.5795e+07	9.49497e+06	3.65191e+06		2.89552e+07		6445.26	19821.4	32983.7	6792.42		66042.8
OBP8	443.72	443.72	443.72	443.72		1774.88		443.72	2615.88	12940	292405		308405		443.72	2525.6	3891.99	14167		21028.3		36145	237628	499195	18304		791272
OBP9	27.0861	805.757	5728.31	137.912		6699.07		33.1655	151.286	219781	3.21695e+07		3.23895e+07		307.556	1632.44	137.912	5521.5		7599.4		50.2556	165.834	1279.15	7719.77		9215
OBP10	20323.2	1.56433e+06	177268	18803.1		1.78073e+06		8133.85	1.26207e+06	508042	153110		1.93135e+06		10375.6	786938	320020	162617		1.27995e+06		124784	614016	257796	2.38913e+06		3.38572e+06
OBP11	256361	34509.7	10253.2	976.592		302101		976.592	7532.95	25258.6	7915.88		41684		80337.3	6628.81	55484.1	32832.7		175283		976.592	5466.07	12146.3	11202.6		29791.6
OBP12	4597.72	457581	11890.9	1841.3		475911		4161.47	116870	31891.5	133775		286698		4161.47	336127	862412	2.43854e+06		3.64124e+06		4457.57	9007.37	14988.8	20641.9		49095.6
OBP13	1993.56	2.69077e+06	37498.1	5325.31		2.73559e+06		1268.25	11679.1	7700.81	20281.9		40930.1		1732.6	278466	334864	441240		1.0563e+06		2151.03	1268.25	1719.88	1956.63		7095.8
OBP14	686.438	13336.9	8.38169e+06	686.438		8.3964e+06		686.438	159936	6649.97	26314.7		193588		3368.87	17365.3	12705.8	13578.7		47018.6		686.438	3866.44	5271.88	26274.2		36098.9
OBP15	21538	5.21566e+06	101434	46643.4		5.38527e+06		1670.22	382800	195435	190065		769970		8153.03	110921	860218	182338		1.16163e+06		59918.4	178162	152742	339659		730482
OBP16	4832.1	1.34058e+06	16948.5	11770.4		1.37413e+06		674.979	62644.6	59447.9	210323		333091		2255.69	64751.9	182041	177353		426401		3945.82	1233.84	563.496	6850.88		12594
Total	5.92983e+06	2.1805e+08	1.59918e+07	569113		2.40541e+08		343703	1.18967e+07	1.65251e+07	5.92243e+07		8.79899e+07		986396	3.4387e+08	2.19847e+08	2.38242e+09		2.94712e+09		564632	1.29965e+06	1.20338e+06	3.25636e+06		6.32402e+06
	Worker							Male							Female							Development Stage
	Antenna	Head	Thorax	Abdomen		Total		Antenna	Head	Thorax	Abdomen		Total		Antenna	Head	Thorax	Abdomen		Total		Egg	Small Larva	Large Larva	Pupae		Total
EF1α	100	100	100	100		100		100	100	100	100		100		100	100	100	100		100		100	100	100	100		100
GAPDH	3.39041	8.78054	5.29097	0.434831		5.25962		2.00463	42.7452	833.922	21.4885		178.538		4.85763	7.45175	43.3266	3.31714		12.3324		2.79263	2.83682	4.96918	7.08063		3.55882
OBP1	66.1508	0.650919	0.112852	0.0263804		3.99588		16.1883	4.02789	0.909488	1.61462		2.22765		23.5736	0.0696612	0.271147	0.317087		0.365919		0.0550842	0.129545	0.147394	0.433475		0.120023
OBP2	27.0144	7.14931	0.77704	0.0486198		4.61503		8.9264	31.9939	5.94892	1.59076		8.93914		18.0252	2.13941	0.927038	0.243268		0.826744		0.00166198	0.0203404	0.019198	0.00475483		0.0075613
OBP3	4.62102	1045.03	60.3793	3.8808		439.2		0.473969	20.6584	91.94	60.5124		57.049		1.7704	560.445	330.963	1306.87		957.859		0.00230129	0.00799274	0.009099	0.014483		0.00548024
OBP4	0.0165439	6.34994	0.184721	0.0352162		2.62284		0.232369	1.44114	1.53132	1.6334		1.55088		0.0276088	2.58543	2.29845	4.5648		3.70046		0.0015913	0.000334808	0.00186263	0.00577812		0.00186078
OBP5	81.7721	0.218263	0.110541	0.00257022		4.68685		7.10252	0.494045	0.200387	0.461407		0.52717		15.7932	0.0114679	0.0602399	0.00978828		0.0921036		0.00277295	0.00336466	0.00392927	0.0112924		0.00392497
OBP6	48.8977	0.224962	0.0136459	0.00432307		2.82757		0.152583	0.0163399	0.0177923	0.00701127		0.0133739		3.638	0.00324498	0.0503043	0.00894264		0.03282		0.00100533	0.000928659	0.00169794	0.00794291		0.00181608
OBP7	0.892343	108.406	0.607946	0.00853177		43.9715		0.044667	18.9714	35.3172	7.77996		15.1953		0.97779	27.3476	15.2933	2.01716		9.57971		0.00127721	0.0140647	0.02689	0.00758462		0.00769925
OBP8	0.0181124	0.00250701	0.00380669	0.00368455		0.0040478		0.0451286	0.0205249	0.113734	0.827071		0.510098		0.0323468	0.00437286	0.00626874	0.00782525		0.00695712		0.0071626	0.168614	0.40697	0.0204388		0.0922463
OBP9	0.00110564	0.00455252	0.0491433	0.00114519		0.0152779		0.0033731	0.00118703	1.93173	90.9919		53.5719		0.0224206	0.00282643	0.000222132	0.00304984		0.00251423		9.95879e-06	0.000117671	0.00104283	0.00862012		0.00107428
OBP10	0.829581	8.83846	1.52079	0.156137		4.06113		0.827254	9.90255	4.46534	0.433075		3.19444		0.756376	1.36252	0.515449	0.0898227		0.423466		0.0247276	0.435689	0.210168	2.66777		0.394706
OBP11	10.4645	0.194979	0.0879629	0.00810939		0.688972		0.0993244	0.0591057	0.222006	0.0223902		0.068945		5.85653	0.0114772	0.0893669	0.0181354		0.0579916		0.000193524	0.00387858	0.00990231	0.0125092		0.0034731
OBP12	0.187676	2.58533	0.102012	0.0152898		1.08536		0.423243	0.916995	0.280304	0.378386		0.474196		0.303368	0.581974	1.38907	1.34695		1.20469		0.000883325	0.00639139	0.0122196	0.0230493		0.00572355
OBP13	0.0813759	15.2028	0.321697	0.0442202		6.23879		0.128988	0.091638	0.0676848	0.0573675		0.0676979		0.126305	0.482141	0.539358	0.243722		0.349473		0.000426254	0.000899919	0.00140213	0.00218483		0.000827226
OBP14	0.02802	0.0753533	71.9068	0.00570003		19.1489		0.0698143	1.25491	0.0584487	0.0744314		0.320192		0.245588	0.0300665	0.0204649	0.0075003		0.0155559		0.000136027	0.00274352	0.00429791	0.0293385		0.0042084
OBP15	0.879168	29.4684	0.870207	0.387316		12.2817		0.169869	3.00356	1.71774	0.5376		1.27352		0.59435	0.192051	1.38553	0.100716		0.38432		0.0118736	0.126419	0.124523	0.379274		0.0851593
OBP16	0.197243	7.57427	0.145402	0.0977386		3.13385		0.0686489	0.491528	0.522506	0.594902		0.550929		0.164438	0.112112	0.293209	0.0979622		0.141073		0.000781915	0.000875502	0.000459391	0.0076499		0.00146821
Total	242.052	1231.98	137.194	4.72578		548.578		34.9564	93.3451	145.245	167.517		145.534		71.9075	595.381	354.103	1315.95		975.043		0.111889	0.9222	0.981056	3.63614		0.737253
	Worker							Male							Female							Development Stage
	Antenna	Head	Thorax	Abdomen		Total		Antenna	Head	Thorax	Abdomen		Total		Antenna	Head	Thorax	Abdomen		Total		Egg	Small Larva	Large Larva	Pupae		Total
EF1α	2	2	2	2		2	EF1α	2	2	2	2		2	EF1α	2	2	2	2		2	EF1α	2	2	2	2		2
GAPDH	0.530252	0.943521	0.723535	-0.36168		0.720954	GAPDH	0.302034	1.63089	2.92113	1.33221		2.25173	GAPDH	0.686425	0.872258	1.63675	0.520763		1.09105	GAPDH	0.446014	0.452832	0.696285	0.850072		0.551306
OBP1	1.82054	-0.186473	-0.94749	-1.57872		0.601612	OBP1	1.2092	0.605078	-0.0412028	0.208072		0.347847	OBP1	1.37243	-1.15701	-0.566795	-0.498821		-0.436615	OBP1	-1.25897	-0.88758	-0.83152	-0.363036		-0.920735
OBP2	1.4316	0.854264	-0.109557	-1.31319		0.664175	OBP2	0.950676	1.50507	0.774438	0.201605		0.951296	OBP2	1.25588	0.330294	-0.0329024	-0.613916		-0.082629	OBP2	-2.77937	-1.69164	-1.71674	-2.32287		-2.1214
OBP3	0.664738	3.01913	1.78089	0.588921		2.64266	OBP3	-0.32425	1.3151	1.9635	1.78184		1.75625	OBP3	0.248071	2.74853	2.51978	3.11623		2.9813	OBP3	-2.63803	-2.0973	-2.04101	-1.83914		-2.2612
OBP4	-1.78136	0.80277	-0.733485	-1.45326		0.418772	OBP4	-0.633822	0.158707	0.185066	0.213092		0.190577	OBP4	-1.55895	0.412533	0.361435	0.659422		0.568255	OBP4	-2.79825	-3.4752	-2.72987	-2.23821		-2.73031
OBP5	1.91261	-0.66102	-0.956477	-2.59003		0.670881	OBP5	0.851412	-0.306233	-0.698131	-0.335915		-0.27805	OBP5	1.19847	-1.94052	-1.22012	-2.00929		-1.03572	OBP5	-2.55706	-2.47306	-2.40569	-1.94722		-2.40616
OBP6	1.68929	-0.647891	-1.865	-2.36421		0.451413	OBP6	-0.816494	-1.78675	-1.74977	-2.1542		-1.87374	OBP6	0.560862	-2.48879	-1.29839	-2.04853		-1.48386	OBP6	-2.99769	-3.03214	-2.77008	-2.10002		-2.74086
OBP7	-0.0494681	2.03505	-0.216135	-2.06896		1.64317	OBP7	-1.35001	1.2781	1.54799	0.890977		1.18171	OBP7	-0.00975429	1.43692	1.1845	0.30474		0.981353	OBP7	-2.89374	-1.85187	-1.57041	-2.12007		-2.11355
OBP8	-1.74202	-2.60084	-2.41945	-2.43362		-2.39278	OBP8	-1.34555	-1.68772	-0.94411	-0.0824571		-0.292346	OBP8	-1.49017	-2.35923	-2.20282	-2.1065		-2.15757	OBP8	-2.14493	-0.773105	-0.390438	-1.68954		-1.03505
OBP9	-2.95639	-2.34175	-1.30854	-2.94112		-1.81594	OBP9	-2.47197	-2.92554	0.285946	1.959		1.72894	OBP9	-1.64935	-2.54876	-3.65339	-2.51572		-2.5996	OBP9	-5.00179	-3.92933	-2.98179	-2.06449		-2.96888
OBP10	-0.081141	0.946376	0.182069	-0.806495		0.608647	OBP10	-0.0823612	0.995747	0.649855	-0.363437		0.504395	OBP10	-0.121263	0.134341	-0.287814	-1.04661		-0.373181	OBP10	-1.60682	-0.360823	-0.677433	0.426148		-0.403726
OBP11	1.01972	-0.710011	-1.0557	-2.09101		-0.161798	OBP11	-1.00294	-1.22837	-0.653636	-1.64994		-1.1615	OBP11	0.76764	-1.94016	-1.04882	-1.74147		-1.23663	OBP11	-3.71326	-2.41133	-2.00426	-1.90277		-2.45928
OBP12	-0.726591	0.412515	-0.991349	-1.8156		0.0355755	OBP12	-0.37341	-0.0376332	-0.55237	-0.422065		-0.324042	OBP12	-0.518031	-0.235096	0.142723	0.129351		0.0808751	OBP12	-3.05388	-2.1944	-1.91294	-1.63734		-2.24233
OBP13	-1.0895	1.18192	-0.492553	-1.35438		0.7951	OBP13	-0.889451	-1.03792	-1.16951	-1.24133		-1.16942	OBP13	-0.898578	-0.316826	-0.268123	-0.613105		-0.456586	OBP13	-3.37033	-3.0458	-2.85321	-2.66058		-3.08238
OBP14	-1.55253	-1.1229	1.85677	-2.24412		1.28214	OBP14	-1.15606	0.0986122	-1.23323	-1.12824		-0.49459	OBP14	-0.609793	-1.52192	-1.68899	-2.12492		-1.8081	OBP14	-3.86638	-2.56169	-2.36674	-1.53256		-2.37588
OBP15	-0.0559282	1.46936	-0.0603776	-0.411934		1.08926	OBP15	-0.769885	0.477636	0.234958	-0.269541		0.105007	OBP15	-0.225958	-0.716584	0.141617	-0.996903		-0.415307	OBP15	-1.92542	-0.898188	-0.90475	-0.421047		-1.06977
OBP16	-0.704998	0.879341	-0.837431	-1.00993		0.496079	OBP16	-1.16337	-0.308452	-0.281909	-0.225555		-0.258904	OBP16	-0.783998	-0.950346	-0.532823	-1.00894		-0.850556	OBP16	-3.10684	-3.05774	-3.33782	-2.11634		-2.83321
Total	2.38391	3.0906	2.13733	0.674474		2.73924	Total	1.54353	1.97009	2.1621	2.22406		2.16297	Total	1.85677	2.7748	2.54913	3.11924		2.98902	Total	-0.951212	-0.0351749	-0.0083062	0.560641		-0.132384
	Worker							Male							Female							Development Stage
	Antenna	Head	Thorax	Abdomen		Total		Antenna	Head	Thorax	Abdomen		Total		Antenna	Head	Thorax	Abdomen		Total		Egg	Small Larva	Large Larva	Pupae		Total
EF1α	2	2	2	2		2	EF1α	2	2	2	2		2	EF1α	2	2	2	2		2	EF1α	2	2	2	2		2
GAPDH	0.530252	0.943521	0.723535	-0.36168		0.720954	GAPDH	0.302034	1.63089	2.92113	1.33221		2.25173	GAPDH	0.686425	0.872258	1.63675	0.520763		1.09105	GAPDH	0.446014	0.452832	0.696285	0.850072		0.551306
OBP1	1.82054	-0.186473	-0.94749	-1.57872		0.601612	OBP1	1.2092	0.605078	-0.0412028	0.208072		0.347847	OBP1	1.37243	-1.15701	-0.566795	-0.498821		-0.436615	OBP1	-1.25897	-0.88758	-0.83152	-0.363036		-0.920735
OBP2	1.4316	0.854264	-0.109557	-1.31319		0.664175	OBP2	0.950676	1.50507	0.774438	0.201605		0.951296	OBP2	1.25588	0.330294	-0.0329024	-0.613916		-0.082629	OBP2	-2.77937	-1.69164	-1.71674	-2.32287		-2.1214
OBP3	0.664738	3.01913	1.78089	0.588921		2.64266	OBP3	-0.32425	1.3151	1.9635	1.78184		1.75625	OBP3	0.248071	2.74853	2.51978	3.11623		2.9813	OBP3	-2.63803	-2.0973	-2.04101	-1.83914		-2.2612
OBP4	-1.78136	0.80277	-0.733485	-1.45326		0.418772	OBP4	-0.633822	0.158707	0.185066	0.213092		0.190577	OBP4	-1.55895	0.412533	0.361435	0.659422		0.568255	OBP4	-2.79825	-3.4752	-2.72987	-2.23821		-2.73031
OBP5	1.91261	-0.66102	-0.956477	-2.59003		0.670881	OBP5	0.851412	-0.306233	-0.698131	-0.335915		-0.27805	OBP5	1.19847	-1.94052	-1.22012	-2.00929		-1.03572	OBP5	-2.55706	-2.47306	-2.40569	-1.94722		-2.40616
OBP6	1.68929	-0.647891	-1.865	-2.36421		0.451413	OBP6	-0.816494	-1.78675	-1.74977	-2.1542		-1.87374	OBP6	0.560862	-2.48879	-1.29839	-2.04853		-1.48386	OBP6	-2.99769	-3.03214	-2.77008	-2.10002		-2.74086
OBP7	-0.0494681	2.03505	-0.216135	-2.06896		1.64317	OBP7	-1.35001	1.2781	1.54799	0.890977		1.18171	OBP7	-0.00975429	1.43692	1.1845	0.30474		0.981353	OBP7	-2.89374	-1.85187	-1.57041	-2.12007		-2.11355
OBP8	-1.74202	-2.60084	-2.41945	-2.43362		-2.39278	OBP8	-1.34555	-1.68772	-0.94411	-0.0824571		-0.292346	OBP8	-1.49017	-2.35923	-2.20282	-2.1065		-2.15757	OBP8	-2.14493	-0.773105	-0.390438	-1.68954		-1.03505
OBP9	-2.95639	-2.34175	-1.30854	-2.94112		-1.81594	OBP9	-2.47197	-2.92554	0.285946	1.959		1.72894	OBP9	-1.64935	-2.54876	-3.65339	-2.51572		-2.5996	OBP9	-5.00179	-3.92933	-2.98179	-2.06449		-2.96888
OBP10	-0.081141	0.946376	0.182069	-0.806495		0.608647	OBP10	-0.0823612	0.995747	0.649855	-0.363437		0.504395	OBP10	-0.121263	0.134341	-0.287814	-1.04661		-0.373181	OBP10	-1.60682	-0.360823	-0.677433	0.426148		-0.403726
OBP11	1.01972	-0.710011	-1.0557	-2.09101		-0.161798	OBP11	-1.00294	-1.22837	-0.653636	-1.64994		-1.1615	OBP11	0.76764	-1.94016	-1.04882	-1.74147		-1.23663	OBP11	-3.71326	-2.41133	-2.00426	-1.90277		-2.45928
OBP12	-0.726591	0.412515	-0.991349	-1.8156		0.0355755	OBP12	-0.37341	-0.0376332	-0.55237	-0.422065		-0.324042	OBP12	-0.518031	-0.235096	0.142723	0.129351		0.0808751	OBP12	-3.05388	-2.1944	-1.91294	-1.63734		-2.24233
OBP13	-1.0895	1.18192	-0.492553	-1.35438		0.7951	OBP13	-0.889451	-1.03792	-1.16951	-1.24133		-1.16942	OBP13	-0.898578	-0.316826	-0.268123	-0.613105		-0.456586	OBP13	-3.37033	-3.0458	-2.85321	-2.66058		-3.08238
OBP14	-1.55253	-1.1229	1.85677	-2.24412		1.28214	OBP14	-1.15606	0.0986122	-1.23323	-1.12824		-0.49459	OBP14	-0.609793	-1.52192	-1.68899	-2.12492		-1.8081	OBP14	-3.86638	-2.56169	-2.36674	-1.53256		-2.37588
OBP15	-0.0559282	1.46936	-0.0603776	-0.411934		1.08926	OBP15	-0.769885	0.477636	0.234958	-0.269541		0.105007	OBP15	-0.225958	-0.716584	0.141617	-0.996903		-0.415307	OBP15	-1.92542	-0.898188	-0.90475	-0.421047		-1.06977
OBP16	-0.704998	0.879341	-0.837431	-1.00993		0.496079	OBP16	-1.16337	-0.308452	-0.281909	-0.225555		-0.258904	OBP16	-0.783998	-0.950346	-0.532823	-1.00894		-0.850556	OBP16	-3.10684	-3.05774	-3.33782	-2.11634		-2.83321
Total	2.38391	3.0906	2.13733	0.674474		2.73924	Total	1.54353	1.97009	2.1621	2.22406		2.16297	Total	1.85677	2.7748	2.54913	3.11924		2.98902	Total	-0.951212	-0.0351749	-0.0083062	0.560641		-0.132384
																							Percentage relative to EF1α (%)
																							10-5 -	-5
																								-4.75
																								-4.5
																								-4.25
																							10-4 -	-4
																								-3.75
																								-3.5
																								-3.25
																							10-3 -	-3
																								-2.75
																								-2.5
																								-2.25
																							10-2 _	-2
																								-1.75
																								-1.5
																								-1.25
																							10-1 _	-1
																								-0.75
																								-0.5
																								-0.25
																							1 -	0
																								0.25
																								0.5
																								0.75
																							101 -	1
																								1.25
																								1.5
																								1.75
																							102 -	2
																								2.25
																								2.5
																								2.75
																							103 -	3
																								3.25

## Sheet: Tissue distribution (%)
	Worker							Male							Female							Development Stage
	Antenna	Head	Thorax	Abdomen		Total		Antenna	Head	Thorax	Abdomen		Total		Antenna	Head	Thorax	Abdomen		Total		Egg	Small Larva	Large Larva	Pupae		Total
EF1α	2.44982e+06	1.76992e+07	1.16563e+07	1.20427e+07		4.3848e+07		983234	1.27449e+07	1.13775e+07	3.53543e+07		6.04598e+07		1.37176e+06	5.77562e+07	6.20857e+07	1.81042e+08		3.02256e+08		5.04635e+08	1.4093e+08	1.22662e+08	8.95552e+07		8.57782e+08
GAPDH	83058.9	1.55408e+06	616733	52365.5		2.30624e+06		19710.2	5.44782e+06	9.48791e+07	7.59712e+06		1.07944e+08		66634.9	4.30385e+06	2.68996e+07	6.00541e+06		3.72755e+07		1.40926e+07	3.99793e+06	6.09528e+06	6.34107e+06		3.05269e+07
OBP1	1.62057e+06	115207	13154.4	3176.91		1.75211e+06		159169	513350	103477	570839		1.34683e+06		323373	40233.7	168343	574062		1.10601e+06		277975	182567	180796	388199		1.02954e+06
OBP2	661804	1.26537e+06	90574.3	5855.15		2.0236e+06		87767.5	4.07758e+06	676835	562402		5.40459e+06		247262	1.23564e+06	575558	440417		2.49888e+06		8386.93	28665.7	23548.6	4258.2		64859.5
OBP3	113207	1.84962e+08	7.03801e+06	467354		1.92581e+08		4660.23	2.63288e+06	1.04604e+07	2.13937e+07		3.44917e+07		24285.6	3.23692e+08	2.05481e+08	2.36599e+09		2.89519e+09		11613.1	11264.2	11161	12970.3		47008.5
OBP4	405.296	1.12389e+06	21531.6	4240.99		1.15006e+06		2284.73	183672	174225	577475		937657		378.726	1.49325e+06	1.42701e+06	8.26421e+06		1.11848e+07		8030.25	471.845	2284.73	5174.61		15961.4
OBP5	2.00327e+06	38630.7	12885	309.525		2.05509e+06		69834.4	62965.4	22798.9	163127		318726		216644	6623.42	37400.4	17720.9		278389		13993.3	4741.81	4819.7	10112.9		33667.7
OBP6	1.1979e+06	39816.4	1590.61	520.616		1.23983e+06		1500.25	2082.5	2024.31	2478.78		8085.84		49904.5	1874.18	31231.8	16189.9		99200.4		5073.27	1308.76	2082.72	7113.29		15578
OBP7	21860.8	1.91869e+07	70864.2	1027.46		1.92806e+07		439.181	2.41788e+06	4.0182e+06	2.75055e+06		9.18707e+06		13412.9	1.5795e+07	9.49497e+06	3.65191e+06		2.89552e+07		6445.26	19821.4	32983.7	6792.42		66042.8
OBP8	443.72	443.72	443.72	443.72		1774.88		443.72	2615.88	12940	292405		308405		443.72	2525.6	3891.99	14167		21028.3		36145	237628	499195	18304		791272
OBP9	27.0861	805.757	5728.31	137.912		6699.07		33.1655	151.286	219781	3.21695e+07		3.23895e+07		307.556	1632.44	137.912	5521.5		7599.4		50.2556	165.834	1279.15	7719.77		9215
OBP10	20323.2	1.56433e+06	177268	18803.1		1.78073e+06		8133.85	1.26207e+06	508042	153110		1.93135e+06		10375.6	786938	320020	162617		1.27995e+06		124784	614016	257796	2.38913e+06		3.38572e+06
OBP11	256361	34509.7	10253.2	976.592		302101		976.592	7532.95	25258.6	7915.88		41684		80337.3	6628.81	55484.1	32832.7		175283		976.592	5466.07	12146.3	11202.6		29791.6
OBP12	4597.72	457581	11890.9	1841.3		475911		4161.47	116870	31891.5	133775		286698		4161.47	336127	862412	2.43854e+06		3.64124e+06		4457.57	9007.37	14988.8	20641.9		49095.6
OBP13	1993.56	2.69077e+06	37498.1	5325.31		2.73559e+06		1268.25	11679.1	7700.81	20281.9		40930.1		1732.6	278466	334864	441240		1.0563e+06		2151.03	1268.25	1719.88	1956.63		7095.8
OBP14	686.438	13336.9	8.38169e+06	686.438		8.3964e+06		686.438	159936	6649.97	26314.7		193588		3368.87	17365.3	12705.8	13578.7		47018.6		686.438	3866.44	5271.88	26274.2		36098.9
OBP15	21538	5.21566e+06	101434	46643.4		5.38527e+06		1670.22	382800	195435	190065		769970		8153.03	110921	860218	182338		1.16163e+06		59918.4	178162	152742	339659		730482
OBP16	4832.1	1.34058e+06	16948.5	11770.4		1.37413e+06		674.979	62644.6	59447.9	210323		333091		2255.69	64751.9	182041	177353		426401		3945.82	1233.84	563.496	6850.88		12594
Total	5.92983e+06	2.1805e+08	1.59918e+07	569113		2.40541e+08		343703	1.18967e+07	1.65251e+07	5.92243e+07		8.79899e+07		986396	3.4387e+08	2.19847e+08	2.38242e+09		2.94712e+09		564632	1.29965e+06	1.20338e+06	3.25636e+06		6.32402e+06
Percentage relative to same caste
	Worker							Male							Female							Development Stage
	Antenna	Head	Thorax	Abdomen		Total		Antenna	Head	Thorax	Abdomen		Total		Antenna	Head	Thorax	Abdomen		Total		Egg	Small Larva	Large Larva	Pupae		Total
EF1α	5.58706	40.3648	26.5835	27.4647		100		1.62626	21.0799	18.8182	58.4756		100		0.45384	19.1084	20.5408	59.897		100		58.8303	16.4296	14.2999	10.4403		100
GAPDH	3.60149	67.386	26.7419	2.2706		100		0.0182597	5.04691	87.8968	7.03803		100		0.178763	11.5461	72.1643	16.1109		100		46.1646	13.0964	19.9669	20.7721		100
OBP1	92.4926	6.57533	0.750775	0.181319		100		11.818	38.1153	7.68296	42.3838		100		29.2377	3.63773	15.2208	51.9038		100		27	17.733	17.5609	37.7062		100
OBP2	32.7043	62.5305	4.4759	0.289343		100		1.62394	75.4467	12.5233	10.406		100		9.89492	49.4479	23.0326	17.6246		100		12.9309	44.1967	36.3071	6.56527		100
OBP3	0.058784	96.044	3.65458	0.24268		100		0.0135111	7.63338	30.3274	62.0257		100		0.000838826	11.1803	7.09733	81.7215		100		24.7043	23.9619	23.7425	27.5913		100
OBP4	0.0352412	97.7238	1.87221	0.368761		100		0.243664	19.5884	18.5809	61.5871		100		0.00338606	13.3506	12.7584	73.8876		100		50.3103	2.95616	14.3141	32.4194		100
OBP5	97.4782	1.87975	0.626979	0.0150614		100		21.9105	19.7553	7.15314	51.181		100		77.8207	2.3792	13.4346	6.36553		100		41.5629	14.0842	14.3155	30.0374		100
OBP6	96.6183	3.21144	0.128293	0.0419908		100		18.554	25.7549	25.0353	30.6558		100		50.3067	1.88928	31.4835	16.3204		100		32.5668	8.4013	13.3696	45.6623		100
OBP7	0.113382	99.5137	0.367541	0.00532896		100		0.00478042	26.3183	43.7376	29.9394		100		0.0463229	54.5496	32.7919	12.6122		100		9.75922	30.0129	49.943	10.2849		100
OBP8	25	25	25	25		100		0.143876	0.848196	4.1958	94.8121		100		2.11011	12.0105	18.5084	67.3711		100		4.56796	30.0311	63.0877	2.31324		100
OBP9	0.404326	12.0279	85.5091	2.05868		100		0.000102396	0.000467083	0.678558	99.3209		100		4.0471	21.4811	1.81478	72.657		100		0.545367	1.79961	13.8811	83.7739		100
OBP10	1.14129	87.848	9.95482	1.05592		100		0.421148	65.3462	26.305	7.92762		100		0.810628	61.4819	25.0025	12.7049		100		3.6856	18.1355	7.61421	70.5647		100
OBP11	84.8595	11.4233	3.39398	0.323267		100		2.34285	18.0716	60.5954	18.9902		100		45.8329	3.78178	31.654	18.7313		100		3.27807	18.3477	40.7709	37.6033		100
OBP12	0.966089	96.1485	2.49855	0.386901		100		1.45152	40.764	11.1237	46.6607		100		0.114287	9.23109	23.6846	66.9701		100		9.07938	18.3466	30.5298	42.0442		100
OBP13	0.0728752	98.3617	1.37075	0.194668		100		3.09859	28.5344	18.8146	49.5525		100		0.164025	26.3624	31.7015	41.7721		100		30.3142	17.8733	24.238	27.5745		100
OBP14	0.00817539	0.158841	99.8248	0.00817539		100		0.354588	82.6171	3.43512	13.5932		100		7.16496	36.9328	27.0229	28.8794		100		1.90155	10.7107	14.604	72.7838		100
OBP15	0.399943	96.8504	1.88355	0.86613		100		0.21692	49.7162	25.3822	24.6847		100		0.701862	9.54877	74.0527	15.6967		100		8.20259	24.3897	20.9098	46.498		100
OBP16	0.351647	97.5584	1.2334	0.856569		100		0.202641	18.8071	17.8474	63.1429		100		0.529006	15.1857	42.6924	41.5929		100		31.3308	9.79705	4.4743	54.3978		100
Total	2.46521	90.6499	6.64826	0.236597		100		0.390617	13.5205	18.7807	67.3081		100		0.0334698	11.668	7.45972	80.8388		100		8.92837	20.5511	19.0287	51.4918		100
log(,2)
	Worker							Male							Female							Development Stage
	Antenna	Head	Thorax	Abdomen		Total		Antenna	Head	Thorax	Abdomen		Total		Antenna	Head	Thorax	Abdomen		Total		Egg	Small Larva	Large Larva	Pupae		Total
EF1α	2.48209	5.33502	4.73246	4.77951		6.64386		0.701558	4.3978	4.23406	5.86976		6.64386		-1.13974	4.25613	4.36042	5.90441		6.64386		5.87849	4.03822	3.83793	3.38409		6.64386
GAPDH	1.84859	6.07438	4.74103	1.18307		6.64386		-5.77519	2.3354	6.45774	2.81517		6.64386		-2.48388	3.52933	6.17321	4.00996		6.64386		5.52872	3.7111	4.31954	4.37657		6.64386
OBP1	6.53127	2.71706	-0.413547	-2.4634		6.64386		3.56291	5.2523	2.94166	5.40544		6.64386		4.86976	1.86304	3.92797	5.69777		6.64386		4.75489	4.14836	4.13429	5.23673		6.64386
OBP2	5.03141	5.96649	2.16218	-1.78915		6.64386		0.699502	6.23739	3.64655	3.37935		6.64386		3.30669	5.62784	4.52561	4.13952		6.64386		3.69275	5.46587	5.18218	2.71485		6.64386
OBP3	-4.08843	6.58562	1.86971	-2.04288		6.64386		-6.20971	2.93232	4.92255	5.95479		6.64386		-10.2193	3.48289	2.82728	6.35264		6.64386		4.62669	4.58267	4.5694	4.78614		6.64386
OBP4	-4.82659	6.61064	0.904744	-1.43924		6.64386		-2.03704	4.29192	4.21575	5.94456		6.64386		-8.20618	3.73884	3.67338	6.20726		6.64386		5.65278	1.56372	3.83936	5.01879		6.64386
OBP5	6.60701	0.910543	-0.673511	-6.053		6.64386		4.45355	4.30417	2.83858	5.67754		6.64386		6.28208	1.25048	3.74788	2.67028		6.64386		5.37723	3.816	3.83951	4.90869		6.64386
OBP6	6.59422	1.68322	-2.96249	-4.57378		6.64386		4.21366	4.68677	4.64589	4.93809		6.64386		5.65268	0.917839	4.97653	4.02861		6.64386		5.02533	3.07061	3.74089	5.51293		6.64386
OBP7	-3.14073	6.63682	-1.44402	-7.55193		6.64386		-7.70865	4.71799	5.4508	4.90397		6.64386		-4.43213	5.7695	5.03527	3.65675		6.64386		3.28677	4.90751	5.64221	3.36245		6.64386
OBP8	4.64386	4.64386	4.64386	4.64386		6.64386		-2.7971	-0.23753	2.06895	6.567		6.64386		1.07732	3.58622	4.2101	6.07406		6.64386		2.19155	4.90839	5.97929	1.20992		6.64386
OBP9	-1.30641	3.58831	6.41801	1.04172		6.64386		-13.2536	-11.064	-0.559456	6.63403		6.64386		2.01689	4.425	0.859795	6.18303		6.64386		-0.874701	0.847681	3.79506	6.38843		6.64386
OBP10	0.190663	6.45694	3.3154	0.0785048		6.64386		-1.2476	6.03003	4.71727	2.98689		6.64386		-0.302889	5.94209	4.644	3.66732		6.64386		1.8819	4.18074	2.92869	6.14088		6.64386
OBP11	6.407	3.5139	1.76298	-1.6292		6.64386		1.22826	4.17565	5.92114	4.24718		6.64386		5.51831	1.91906	4.98432	4.22738		6.64386		1.71285	4.19753	5.34947	5.23279		6.64386
OBP12	-0.0497718	6.58719	1.32109	-1.36996		6.64386		0.53756	5.34922	3.47557	5.54414		6.64386		-3.12927	3.2065	4.56587	6.06544		6.64386		3.18259	4.19744	4.93215	5.39384		6.64386
OBP13	-3.77843	6.62002	0.454967	-2.36091		6.64386		1.63161	4.83463	4.23378	5.63089		6.64386		-2.60801	4.72041	4.98648	5.38447		6.64386		4.92192	4.15974	4.5992	4.78526		6.64386
OBP14	-6.9345	-2.65435	6.64133	-6.9345		6.64386		-1.49578	6.36837	1.78036	3.76481		6.64386		2.84096	5.20683	4.75611	4.85197		6.64386		0.927175	3.42098	3.86829	6.18554		6.64386
OBP15	-1.32213	6.59769	0.913452	-0.207345		6.64386		-2.20477	5.63564	4.66574	4.62554		6.64386		-0.510741	3.25532	6.21048	3.97239		6.64386		3.03608	4.6082	4.3861	5.5391		6.64386
OBP16	-1.5078	6.60819	0.302635	-0.223359		6.64386		-2.303	4.2332	4.15764	5.98055		6.64386		-0.918644	3.92464	5.41591	5.37827		6.64386		4.96951	3.29235	2.16166	5.76548		6.64386
Total	1.30171	6.50223	2.73298	-2.07949		6.64386		-1.35617	3.75708	4.23118	6.07271		6.64386		-4.901	3.54448	2.89912	6.33698		6.64386		3.1584	4.36114	4.2501	5.68627		6.64386
log(,2)																											0.015625
	Worker							Male							Female							Development Stage
	Antenna	Head	Thorax	Abdomen		Total		Antenna	Head	Thorax	Abdomen		Total		Antenna	Head	Thorax	Abdomen		Total		Egg	Small Larva	Large Larva	Pupae		Total
EF1α	2.48209	5.33502	4.73246	4.77951		6.64386	EF1α	0.701558	4.3978	4.23406	5.86976		6.64386	EF1α	-1.13974	4.25613	4.36042	5.90441		6.64386	EF1α	5.87849	4.03822	3.83793	3.38409		6.64386
GAPDH	1.84859	6.07438	4.74103	1.18307		6.64386	GAPDH	-5.77519	2.3354	6.45774	2.81517		6.64386	GAPDH	-2.48388	3.52933	6.17321	4.00996		6.64386	GAPDH	5.52872	3.7111	4.31954	4.37657		6.64386
OBP1	6.53127	2.71706	-0.413547	-2.4634		6.64386	OBP1	3.56291	5.2523	2.94166	5.40544		6.64386	OBP1	4.86976	1.86304	3.92797	5.69777		6.64386	OBP1	4.75489	4.14836	4.13429	5.23673		6.64386
OBP2	5.03141	5.96649	2.16218	-1.78915		6.64386	OBP2	0.699502	6.23739	3.64655	3.37935		6.64386	OBP2	3.30669	5.62784	4.52561	4.13952		6.64386	OBP2	3.69275	5.46587	5.18218	2.71485		6.64386
OBP3	-4.08843	6.58562	1.86971	-2.04288		6.64386	OBP3	-6.20971	2.93232	4.92255	5.95479		6.64386	OBP3	-10.2193	3.48289	2.82728	6.35264		6.64386	OBP3	4.62669	4.58267	4.5694	4.78614		6.64386
OBP4	-4.82659	6.61064	0.904744	-1.43924		6.64386	OBP4	-2.03704	4.29192	4.21575	5.94456		6.64386	OBP4	-8.20618	3.73884	3.67338	6.20726		6.64386	OBP4	5.65278	1.56372	3.83936	5.01879		6.64386
OBP5	6.60701	0.910543	-0.673511	-6.053		6.64386	OBP5	4.45355	4.30417	2.83858	5.67754		6.64386	OBP5	6.28208	1.25048	3.74788	2.67028		6.64386	OBP5	5.37723	3.816	3.83951	4.90869		6.64386
OBP6	6.59422	1.68322	-2.96249	-4.57378		6.64386	OBP6	4.21366	4.68677	4.64589	4.93809		6.64386	OBP6	5.65268	0.917839	4.97653	4.02861		6.64386	OBP6	5.02533	3.07061	3.74089	5.51293		6.64386
OBP7	-3.14073	6.63682	-1.44402	-7.55193		6.64386	OBP7	-7.70865	4.71799	5.4508	4.90397		6.64386	OBP7	-4.43213	5.7695	5.03527	3.65675		6.64386	OBP7	3.28677	4.90751	5.64221	3.36245		6.64386
OBP8	4.64386	4.64386	4.64386	4.64386		6.64386	OBP8	-2.7971	-0.23753	2.06895	6.567		6.64386	OBP8	1.07732	3.58622	4.2101	6.07406		6.64386	OBP8	2.19155	4.90839	5.97929	1.20992		6.64386
OBP9	-1.30641	3.58831	6.41801	1.04172		6.64386	OBP9	-13.2536	-11.064	-0.559456	6.63403		6.64386	OBP9	2.01689	4.425	0.859795	6.18303		6.64386	OBP9	-0.874701	0.847681	3.79506	6.38843		6.64386
OBP10	0.190663	6.45694	3.3154	0.0785048		6.64386	OBP10	-1.2476	6.03003	4.71727	2.98689		6.64386	OBP10	-0.302889	5.94209	4.644	3.66732		6.64386	OBP10	1.8819	4.18074	2.92869	6.14088		6.64386
OBP11	6.407	3.5139	1.76298	-1.6292		6.64386	OBP11	1.22826	4.17565	5.92114	4.24718		6.64386	OBP11	5.51831	1.91906	4.98432	4.22738		6.64386	OBP11	1.71285	4.19753	5.34947	5.23279		6.64386
OBP12	-0.0497718	6.58719	1.32109	-1.36996		6.64386	OBP12	0.53756	5.34922	3.47557	5.54414		6.64386	OBP12	-3.12927	3.2065	4.56587	6.06544		6.64386	OBP12	3.18259	4.19744	4.93215	5.39384		6.64386
OBP13	-3.77843	6.62002	0.454967	-2.36091		6.64386	OBP13	1.63161	4.83463	4.23378	5.63089		6.64386	OBP13	-2.60801	4.72041	4.98648	5.38447		6.64386	OBP13	4.92192	4.15974	4.5992	4.78526		6.64386
OBP14	-6.9345	-2.65435	6.64133	-6.9345		6.64386	OBP14	-1.49578	6.36837	1.78036	3.76481		6.64386	OBP14	2.84096	5.20683	4.75611	4.85197		6.64386	OBP14	0.927175	3.42098	3.86829	6.18554		6.64386
OBP15	-1.32213	6.59769	0.913452	-0.207345		6.64386	OBP15	-2.20477	5.63564	4.66574	4.62554		6.64386	OBP15	-0.510741	3.25532	6.21048	3.97239		6.64386	OBP15	3.03608	4.6082	4.3861	5.5391		6.64386
OBP16	-1.5078	6.60819	0.302635	-0.223359		6.64386	OBP16	-2.303	4.2332	4.15764	5.98055		6.64386	OBP16	-0.918644	3.92464	5.41591	5.37827		6.64386	OBP16	4.96951	3.29235	2.16166	5.76548		6.64386
Total	1.30171	6.50223	2.73298	-2.07949		6.64386	Total	-1.35617	3.75708	4.23118	6.07271		6.64386	Total	-4.901	3.54448	2.89912	6.33698		6.64386	Total	3.1584	4.36114	4.2501	5.68627		6.64386
																							Percentage relative to same caste (%)
																							2-13.5-	-13.5
																								-13
																								-12.5
																							2-12-	-12
																								-11.5
																								-11
																								-10.5
																							2-10-	-10
																								-9.5
																								-9
																								-8.5
																							2-8-	-8
																								-7.5
																								-7
																								-6.5
																							2-6-	-6
																								-5.5
																								-5
																								-4.5
																							2-4-	-4
																								-3.5
																								-3
																								-2.5
																							2-2-	-2
																								-1.5
																								-1
																								-0.5
																							1-	0
																								0.5
																								1
																								1.5
																							4-	2
																								2.5
																								3
																								3.5
																							16-	4
																								4.5
																								5
																								5.5
																							64-	6
																							100-	6.5
