# Supplementary material for: Tissue, developmental, and caste-specific expression of odorant binding proteins in a eusocial insect, the red imported fire ant, Solenopsis invicta
Source: Sci Rep. 2016 Oct 21;6:35452. doi: 10.1038/srep35452 (PMC5073229; doi:10.1038/srep35452)
Supplement: Supplementary Excel File S2 [file srep35452-s3.xls]

## Sheet: heatmap
			Worker								Male								Female								Development Stage
			Antenna	Head	Thorax	Abdomen		Total			Antenna	Head	Thorax	Abdomen		Total			Antenna	Head	Thorax	Abdomen		Total			Egg	Small Larva	Large Larva	Pupae		Total
		EF1a	2.44982e+06	1.76992e+07	1.16563e+07	1.20427e+07		4.3848e+07			983234	1.27449e+07	1.13775e+07	3.53543e+07		6.04598e+07			1.37176e+06	5.77562e+07	6.20857e+07	1.81042e+08		3.02256e+08			5.04635e+08	1.4093e+08	1.22662e+08	8.95552e+07		8.57782e+08
		GAPDH	83058.9	1.55408e+06	616733	52365.5		2.30624e+06			19710.2	5.44782e+06	9.48791e+07	7.59712e+06		1.07944e+08			66634.9	4.30385e+06	2.68996e+07	6.00541e+06		3.72755e+07			1.40926e+07	3.99793e+06	6.09528e+06	6.34107e+06		3.05269e+07
		OBP1	1.62057e+06	115207	13154.4	3176.91		1.75211e+06			159169	513350	103477	570839		1.34683e+06			323373	40233.7	168343	574062		1.10601e+06			277975	182567	180796	388199		1.02954e+06
		OBP2	661804	1.26537e+06	90574.3	5855.15		2.0236e+06			87767.5	4.07758e+06	676835	562402		5.40459e+06			247262	1.23564e+06	575558	440417		2.49888e+06			8386.93	28665.7	23548.6	4258.2		64859.5
		OBP3	113207	1.84962e+08	7.03801e+06	467354		1.92581e+08			4660.23	2.63288e+06	1.04604e+07	2.13937e+07		3.44917e+07			24285.6	3.23692e+08	2.05481e+08	2.36599e+09		2.89519e+09			11613.1	11264.2	11161	12970.3		47008.5
		OBP4	405.296	1.12389e+06	21531.6	4240.99		1.15006e+06			2284.73	183672	174225	577475		937657			378.726	1.49325e+06	1.42701e+06	8.26421e+06		1.11848e+07			8030.25	471.845	2284.73	5174.61		15961.4
		OBP5	2.00327e+06	38630.7	12885	309.525		2.05509e+06			69834.4	62965.4	22798.9	163127		318726			216644	6623.42	37400.4	17720.9		278389			13993.3	4741.81	4819.7	10112.9		33667.7
		OBP6	1.1979e+06	39816.4	1590.61	520.616		1.23983e+06			1500.25	2082.5	2024.31	2478.78		8085.84			49904.5	1874.18	31231.8	16189.9		99200.4			5073.27	1308.76	2082.72	7113.29		15578
		OBP7	21860.8	1.91869e+07	70864.2	1027.46		1.92806e+07			439.181	2.41788e+06	4.0182e+06	2.75055e+06		9.18707e+06			13412.9	1.5795e+07	9.49497e+06	3.65191e+06		2.89552e+07			6445.26	19821.4	32983.7	6792.42		66042.8
		OBP8	443.72	443.72	443.72	443.72		1774.88			443.72	2615.88	12940	292405		308405			443.72	2525.6	3891.99	14167		21028.3			36145	237628	499195	18304		791272
		OBP9	27.0861	805.757	5728.31	137.912		6699.07			33.1655	151.286	219781	3.21695e+07		3.23895e+07			307.556	1632.44	137.912	5521.5		7599.4			50.2556	165.834	1279.15	7719.77		9215
		OBP10	20323.2	1.56433e+06	177268	18803.1		1.78073e+06			8133.85	1.26207e+06	508042	153110		1.93135e+06			10375.6	786938	320020	162617		1.27995e+06			124784	614016	257796	2.38913e+06		3.38572e+06
		OBP11	256361	34509.7	10253.2	976.592		302101			976.592	7532.95	25258.6	7915.88		41684			80337.3	6628.81	55484.1	32832.7		175283			976.592	5466.07	12146.3	11202.6		29791.6
		OBP12	4597.72	457581	11890.9	1841.3		475911			4161.47	116870	31891.5	133775		286698			4161.47	336127	862412	2.43854e+06		3.64124e+06			4457.57	9007.37	14988.8	20641.9		49095.6
		OBP13	1993.56	2.69077e+06	37498.1	5325.31		2.73559e+06			1268.25	11679.1	7700.81	20281.9		40930.1			1732.6	278466	334864	441240		1.0563e+06			2151.03	1268.25	1719.88	1956.63		7095.8
		OBP14	686.438	13336.9	8.38169e+06	686.438		8.3964e+06			686.438	159936	6649.97	26314.7		193588			3368.87	17365.3	12705.8	13578.7		47018.6			686.438	3866.44	5271.88	26274.2		36098.9
		OBP15	21538	5.21566e+06	101434	46643.4		5.38527e+06			1670.22	382800	195435	190065		769970			8153.03	110921	860218	182338		1.16163e+06			59918.4	178162	152742	339659		730482
		OBP16	4832.1	1.34058e+06	16948.5	11770.4		1.37413e+06			674.979	62644.6	59447.9	210323		333091			2255.69	64751.9	182041	177353		426401			3945.82	1233.84	563.496	6850.88		12594
		Total	5.92983e+06	2.1805e+08	1.59918e+07	569113		2.40541e+08			343703	1.18967e+07	1.65251e+07	5.92243e+07		8.79899e+07			986396	3.4387e+08	2.19847e+08	2.38242e+09		2.94712e+09			564632	1.29965e+06	1.20338e+06	3.25636e+06		6.32402e+06
			Worker								Male								Female								Development Stage
			Antenna	Head	Thorax	Abdomen		Total			Antenna	Head	Thorax	Abdomen		Total			Antenna	Head	Thorax	Abdomen		Total			Egg	Small Larva	Large Larva	Pupae		Total
		EF1a	6.38913	7.24795	7.06656	7.08072		7.64195			5.99266	7.10534	7.05605	7.54844		7.78147			6.13728	7.7616	7.79299	8.25778		8.48037			8.70298	8.149	8.08871	7.95209		8.93338
		GAPDH	4.91939	6.19147	5.7901	4.71904		6.3629			4.29469	6.73622	7.97717	6.88065		8.0332			4.8237	6.63386	7.42975	6.77854		7.57142			7.14899	6.60184	6.78499	6.80216		7.48468
		OBP1	6.20967	5.06148	4.11907	3.50201		6.24356			5.20186	5.71041	5.01484	5.75651		6.12931			5.5097	4.60459	5.2262	5.75896		6.04376			5.44401	5.26142	5.25719	5.58905		6.01264
		OBP2	5.82073	6.10222	4.95701	3.76754		6.30612			4.94333	6.6104	5.83048	5.75005		6.73276			5.39316	6.09189	5.76009	5.64386		6.39775			3.9236	4.45736	4.37197	3.62923		4.81197
		OBP3	5.05387	8.26708	6.84745	5.66965		8.28461			3.66841	6.42043	7.01955	7.33029		7.53771			4.38535	8.51013	8.31277	9.37401		9.46168			4.06495	4.0517	4.0477	4.11295		4.67218
		OBP4	2.60777	6.05072	4.33308	3.62747		6.06072			3.35884	5.26404	5.24111	5.76153		5.97204			2.57832	6.17413	6.15443	6.9172		7.04863			3.90473	2.6738	3.35884	3.71388		4.20307
		OBP5	6.30174	4.58693	4.11008	2.4907		6.31283			4.84407	4.7991	4.35791	5.21253		5.50342			5.33575	3.82108	4.57288	4.24849		5.44465			4.14592	3.67594	3.68302	4.00488		4.52721
		OBP6	6.07842	4.60006	3.20156	2.71652		6.09336			3.17616	3.31858	3.30628	3.39424		3.90773			4.69814	3.27281	4.4946	4.20925		4.99651			3.70529	3.11686	3.31863	3.85207		4.19251
		OBP7	4.33967	7.283	4.85043	3.01176		7.28512			2.64264	6.38343	6.60403	6.43942		6.96318			4.12752	7.19852	6.97749	6.56252		7.46173			3.80924	4.29713	4.5183	3.83202		4.81983
		OBP8	2.64711	2.64711	2.64711	2.64711		3.24917			2.64711	3.41762	4.11194	5.46598		5.48912			2.64711	3.40236	3.59017	4.15128		4.3228			4.55805	5.3759	5.69827	4.26255		5.89833
		OBP9	1.43275	2.9062	3.75803	2.1396		3.82601			1.52069	2.1798	5.34199	7.50744		7.5104			2.48792	3.21284	2.1396	3.74206		3.88078			1.70118	2.21967	3.10692	3.8876		3.9645
		OBP10	4.30799	6.19433	5.24863	4.27423		6.2506			3.9103	6.10108	5.7059	5.185		6.28586			4.01601	5.89594	5.50518	5.21117		6.10719			5.09616	5.78818	5.41128	6.37824		6.52965
		OBP11	5.40885	4.53794	4.01086	2.98971		5.48015			2.98971	3.87696	4.40241	3.8985		4.61997			4.90492	3.82144	4.74417	4.51631		5.24374			2.98971	3.73768	4.08445	4.04932		4.47409
		OBP12	3.66254	5.66047	4.07521	3.26513		5.67753			3.61925	5.0677	4.50367	5.12638		5.45742			3.61925	5.5265	5.93571	6.38713		6.56125			3.6491	3.9546	4.17577	4.31475		4.69104
		OBP13	3.29963	6.42988	4.57401	3.72635		6.43705			3.10321	4.06741	3.88654	4.30711		4.61204			3.2387	5.44477	5.52487	5.64467		6.02379			3.33265	3.10321	3.2355	3.29151		3.851
		OBP14	2.8366	4.12505	6.92333	2.8366		6.92409			2.8366	5.20395	3.82282	4.4202		5.28688			3.52748	4.23968	4.104	4.13286		4.67227			2.8366	3.58731	3.72197	4.41953		4.55749
		OBP15	4.33321	6.71731	5.00618	4.66879		6.73121			3.22277	5.58297	5.291	5.2789		5.88647			3.91132	5.04502	5.93461	5.26088		6.06507			4.77756	5.25081	5.18396	5.53104		5.86361
		OBP16	3.68414	6.12729	4.22913	4.07079		6.13803			2.82929	4.79688	4.77414	5.32289		5.52256			3.35328	4.81125	5.26017	5.24884		5.62982			3.59614	3.09126	2.75089	3.83575		4.10017
		Total	6.77304	8.33856	7.2039	5.7552		8.38119			5.53618	7.07543	7.21815	7.7725		7.94443			5.99405	8.53639	8.34212	9.37702		9.4694			5.75177	6.11383	6.0804	6.51273		6.80099
			Worker								Male								Female								Development Stage
			Antenna	Head	Thorax	Abdomen		Total			Antenna	Head	Thorax	Abdomen		Total			Antenna	Head	Thorax	Abdomen		Total			Egg	Small Larva	Large Larva	Pupae		Total
		EF1a	6.38913	7.24795	7.06656	7.08072		7.64195			5.99266	7.10534	7.05605	7.54844		7.78147			6.13728	7.7616	7.79299	8.25778		8.48037			8.70298	8.149	8.08871	7.95209		8.93338
		GAPDH	4.91939	6.19147	5.7901	4.71904		6.3629			4.29469	6.73622	7.97717	6.88065		8.0332			4.8237	6.63386	7.42975	6.77854		7.57142			7.14899	6.60184	6.78499	6.80216		7.48468
		OBP1	6.20967	5.06148	4.11907	3.50201		6.24356			5.20186	5.71041	5.01484	5.75651		6.12931			5.5097	4.60459	5.2262	5.75896		6.04376			5.44401	5.26142	5.25719	5.58905		6.01264
		OBP2	5.82073	6.10222	4.95701	3.76754		6.30612			4.94333	6.6104	5.83048	5.75005		6.73276			5.39316	6.09189	5.76009	5.64386		6.39775			3.9236	4.45736	4.37197	3.62923		4.81197
		OBP3	5.05387	8.26708	6.84745	5.66965		8.28461			3.66841	6.42043	7.01955	7.33029		7.53771			4.38535	8.51013	8.31277	9.37401		9.46168			4.06495	4.0517	4.0477	4.11295		4.67218
		OBP4	2.60777	6.05072	4.33308	3.62747		6.06072			3.35884	5.26404	5.24111	5.76153		5.97204			2.57832	6.17413	6.15443	6.9172		7.04863			3.90473	2.6738	3.35884	3.71388		4.20307
		OBP5	6.30174	4.58693	4.11008	2.4907		6.31283			4.84407	4.7991	4.35791	5.21253		5.50342			5.33575	3.82108	4.57288	4.24849		5.44465			4.14592	3.67594	3.68302	4.00488		4.52721
		OBP6	6.07842	4.60006	3.20156	2.71652		6.09336			3.17616	3.31858	3.30628	3.39424		3.90773			4.69814	3.27281	4.4946	4.20925		4.99651			3.70529	3.11686	3.31863	3.85207		4.19251
		OBP7	4.33967	7.283	4.85043	3.01176		7.28512			2.64264	6.38343	6.60403	6.43942		6.96318			4.12752	7.19852	6.97749	6.56252		7.46173			3.80924	4.29713	4.5183	3.83202		4.81983
		OBP8	2.64711	2.64711	2.64711	2.64711		3.24917			2.64711	3.41762	4.11194	5.46598		5.48912			2.64711	3.40236	3.59017	4.15128		4.3228			4.55805	5.3759	5.69827	4.26255		5.89833
		OBP9	1.43275	2.9062	3.75803	2.1396		3.82601			1.52069	2.1798	5.34199	7.50744		7.5104			2.48792	3.21284	2.1396	3.74206		3.88078			1.70118	2.21967	3.10692	3.8876		3.9645
		OBP10	4.30799	6.19433	5.24863	4.27423		6.2506			3.9103	6.10108	5.7059	5.185		6.28586			4.01601	5.89594	5.50518	5.21117		6.10719			5.09616	5.78818	5.41128	6.37824		6.52965
		OBP11	5.40885	4.53794	4.01086	2.98971		5.48015			2.98971	3.87696	4.40241	3.8985		4.61997			4.90492	3.82144	4.74417	4.51631		5.24374			2.98971	3.73768	4.08445	4.04932		4.47409
		OBP12	3.66254	5.66047	4.07521	3.26513		5.67753			3.61925	5.0677	4.50367	5.12638		5.45742			3.61925	5.5265	5.93571	6.38713		6.56125			3.6491	3.9546	4.17577	4.31475		4.69104
		OBP13	3.29963	6.42988	4.57401	3.72635		6.43705			3.10321	4.06741	3.88654	4.30711		4.61204			3.2387	5.44477	5.52487	5.64467		6.02379			3.33265	3.10321	3.2355	3.29151		3.851
		OBP14	2.8366	4.12505	6.92333	2.8366		6.92409			2.8366	5.20395	3.82282	4.4202		5.28688			3.52748	4.23968	4.104	4.13286		4.67227			2.8366	3.58731	3.72197	4.41953		4.55749
		OBP15	4.33321	6.71731	5.00618	4.66879		6.73121			3.22277	5.58297	5.291	5.2789		5.88647			3.91132	5.04502	5.93461	5.26088		6.06507			4.77756	5.25081	5.18396	5.53104		5.86361
		OBP16	3.68414	6.12729	4.22913	4.07079		6.13803			2.82929	4.79688	4.77414	5.32289		5.52256			3.35328	4.81125	5.26017	5.24884		5.62982			3.59614	3.09126	2.75089	3.83575		4.10017
		Total	6.77304	8.33856	7.2039	5.7552		8.38119			5.53618	7.07543	7.21815	7.7725		7.94443			5.99405	8.53639	8.34212	9.37702		9.4694			5.75177	6.11383	6.0804	6.51273		6.80099
			Worker								Male								Female								Development Stage
			Antenna	Head	Thorax	Abdomen		Total			Antenna	Head	Thorax	Abdomen		Total			Antenna	Head	Thorax	Abdomen		Total			Egg	Small Larva	Large Larva	Pupae		Total
		EF1α	6.38913	7.24795	7.06656	7.08072		8.98422		EF1α	5.99266	7.10534	7.05605	7.54844		7.78147		EF1α	6.13728	7.7616	7.79299	8.25778		8.48037		EF1α	8.70298	8.149	8.08871	7.95209		8.93338
		GAPDH	4.91939	6.19147	5.7901	4.71904		7.71259		GAPDH	4.29469	6.73622	7.97717	6.88065		8.0332		GAPDH	4.8237	6.63386	7.42975	6.77854		7.57142		GAPDH	7.14899	6.60184	6.78499	6.80216		7.48468
		OBP10	4.30799	6.19433	5.24863	4.27423		6.2506		OBP10	3.9103	6.10108	5.7059	5.185		6.28586		OBP10	4.01601	5.89594	5.50518	5.21117		6.10719		OBP10	5.09616	5.78818	5.41128	6.37824		6.52965
		OBP1	6.20967	5.06148	4.11907	3.50201		6.24356		OBP1	5.20186	5.71041	5.01484	5.75651		6.12931		OBP1	5.5097	4.60459	5.2262	5.75896		6.04376		OBP1	5.44401	5.26142	5.25719	5.58905		6.01264
		OBP9	1.43275	2.9062	3.75803	2.1396		3.82601		OBP9	1.52069	2.1798	5.34199	7.50744		7.5104		OBP9	2.48792	3.21284	2.1396	3.74206		3.88078		OBP9	1.70118	2.21967	3.10692	3.8876		3.9645
		OBP8	2.64711	2.64711	2.64711	2.64711		3.24917		OBP8	2.64711	3.41762	4.11194	5.46598		5.48912		OBP8	2.64711	3.40236	3.59017	4.15128		4.3228		OBP8	4.55805	5.3759	5.69827	4.26255		5.89833
		OBP7	4.33967	7.283	4.85043	3.01176		7.28512		OBP7	2.64264	6.38343	6.60403	6.43942		6.96318		OBP7	4.12752	7.19852	6.97749	6.56252		7.46173		OBP7	3.80924	4.29713	4.5183	3.83202		4.81983
		OBP11	5.40885	4.53794	4.01086	2.98971		5.48015		OBP11	2.98971	3.87696	4.40241	3.8985		4.61997		OBP11	4.90492	3.82144	4.74417	4.51631		5.24374		OBP11	2.98971	3.73768	4.08445	4.04932		4.47409
		OBP5	6.30174	4.58693	4.11008	2.4907		6.31283		OBP5	4.84407	4.7991	4.35791	5.21253		5.50342		OBP5	5.33575	3.82108	4.57288	4.24849		5.44465		OBP5	4.14592	3.67594	3.68302	4.00488		4.52721
		OBP6	6.07842	4.60006	3.20156	2.71652		6.09336		OBP6	3.17616	3.31858	3.30628	3.39424		3.90773		OBP6	4.69814	3.27281	4.4946	4.20925		4.99651		OBP6	3.70529	3.11686	3.31863	3.85207		4.19251
		OBP4	2.60777	6.05072	4.33308	3.62747		6.06072		OBP4	3.35884	5.26404	5.24111	5.76153		5.97204		OBP4	2.57832	6.17413	6.15443	6.9172		7.04863		OBP4	3.90473	2.6738	3.35884	3.71388		4.20307
		OBP3	5.05387	8.26708	6.84745	5.66965		8.28461		OBP3	3.66841	6.42043	7.01955	7.33029		7.53771		OBP3	4.38535	8.51013	8.31277	9.37401		9.46168		OBP3	4.06495	4.0517	4.0477	4.11295		4.67218
		OBP2	5.82073	6.10222	4.95701	3.76754		6.30612		OBP2	4.94333	6.6104	5.83048	5.75005		6.73276		OBP2	5.39316	6.09189	5.76009	5.64386		6.39775		OBP2	3.9236	4.45736	4.37197	3.62923		4.81197
		OBP16	3.68414	6.12729	4.22913	4.07079		6.13803		OBP16	2.82929	4.79688	4.77414	5.32289		5.52256		OBP16	3.35328	4.81125	5.26017	5.24884		5.62982		OBP16	3.59614	3.09126	2.75089	3.83575		4.10017
		OBP12	3.66254	5.66047	4.07521	3.26513		5.67753		OBP12	3.61925	5.0677	4.50367	5.12638		5.45742		OBP12	3.61925	5.5265	5.93571	6.38713		6.56125		OBP12	3.6491	3.9546	4.17577	4.31475		4.69104
		OBP13	3.29963	6.42988	4.57401	3.72635		6.43705		OBP13	3.10321	4.06741	3.88654	4.30711		4.61204		OBP13	3.2387	5.44477	5.52487	5.64467		6.02379		OBP13	3.33265	3.10321	3.2355	3.29151		3.851
		OBP14	2.8366	4.12505	6.92333	2.8366		6.92409		OBP14	2.8366	5.20395	3.82282	4.4202		5.28688		OBP14	3.52748	4.23968	4.104	4.13286		4.67227		OBP14	2.8366	3.58731	3.72197	4.41953		4.55749
		OBP15	4.33321	6.71731	5.00618	4.66879		6.73121		OBP15	3.22277	5.58297	5.291	5.2789		5.88647		OBP15	3.91132	5.04502	5.93461	5.26088		6.06507		OBP15	4.77756	5.25081	5.18396	5.53104		5.86361
		Total	6.77304	8.33856	7.2039	5.7552		8.38119		Total	5.53618	7.07543	7.21815	7.7725		7.94443		Total	5.99405	8.53639	8.34212	9.37702		9.4694		Total	5.75177	6.11383	6.0804	6.51273		6.80099
																											Copies in 1μg RNA
																											1	0
																												0.5
																											10	1
																												1.5
																											100	2
																												2.5
																											103	3
																												3.5
																											104	4
																												4.5
																											105	5
																												5.5
																											106	6
																												6.5
																											107	7
																												7.5
																											108	8
																												8.5
																											109	9
																												9.5

## Sheet: Relative expression (EF1a) 
			Worker								Male								Female								Development Stage
			Antenna	Head	Thorax	Abdomen		Total			Antenna	Head	Thorax	Abdomen		Total			Antenna	Head	Thorax	Abdomen		Total			Egg	Small Larva	Large Larva	Pupae		Total
		EF1a	2.44982e+06	1.76992e+07	1.16563e+07	1.20427e+07		4.3848e+07			983234	1.27449e+07	1.13775e+07	3.53543e+07		6.04598e+07			1.37176e+06	5.77562e+07	6.20857e+07	1.81042e+08		3.02256e+08			5.04635e+08	1.4093e+08	1.22662e+08	8.95552e+07		8.57782e+08
		GAPDH	83058.9	1.55408e+06	616733	52365.5		2.30624e+06			19710.2	5.44782e+06	9.48791e+07	7.59712e+06		1.07944e+08			66634.9	4.30385e+06	2.68996e+07	6.00541e+06		3.72755e+07			1.40926e+07	3.99793e+06	6.09528e+06	6.34107e+06		3.05269e+07
		OBP1	1.62057e+06	115207	13154.4	3176.91		1.75211e+06			159169	513350	103477	570839		1.34683e+06			323373	40233.7	168343	574062		1.10601e+06			277975	182567	180796	388199		1.02954e+06
		OBP2	661804	1.26537e+06	90574.3	5855.15		2.0236e+06			87767.5	4.07758e+06	676835	562402		5.40459e+06			247262	1.23564e+06	575558	440417		2.49888e+06			8386.93	28665.7	23548.6	4258.2		64859.5
		OBP3	113207	1.84962e+08	7.03801e+06	467354		1.92581e+08			4660.23	2.63288e+06	1.04604e+07	2.13937e+07		3.44917e+07			24285.6	3.23692e+08	2.05481e+08	2.36599e+09		2.89519e+09			11613.1	11264.2	11161	12970.3		47008.5
		OBP4	405.296	1.12389e+06	21531.6	4240.99		1.15006e+06			2284.73	183672	174225	577475		937657			378.726	1.49325e+06	1.42701e+06	8.26421e+06		1.11848e+07			8030.25	471.845	2284.73	5174.61		15961.4
		OBP5	2.00327e+06	38630.7	12885	309.525		2.05509e+06			69834.4	62965.4	22798.9	163127		318726			216644	6623.42	37400.4	17720.9		278389			13993.3	4741.81	4819.7	10112.9		33667.7
		OBP6	1.1979e+06	39816.4	1590.61	520.616		1.23983e+06			1500.25	2082.5	2024.31	2478.78		8085.84			49904.5	1874.18	31231.8	16189.9		99200.4			5073.27	1308.76	2082.72	7113.29		15578
		OBP7	21860.8	1.91869e+07	70864.2	1027.46		1.92806e+07			439.181	2.41788e+06	4.0182e+06	2.75055e+06		9.18707e+06			13412.9	1.5795e+07	9.49497e+06	3.65191e+06		2.89552e+07			6445.26	19821.4	32983.7	6792.42		66042.8
		OBP8	443.72	443.72	443.72	443.72		1774.88			443.72	2615.88	12940	292405		308405			443.72	2525.6	3891.99	14167		21028.3			36145	237628	499195	18304		791272
		OBP9	27.0861	805.757	5728.31	137.912		6699.07			33.1655	151.286	219781	3.21695e+07		3.23895e+07			307.556	1632.44	137.912	5521.5		7599.4			50.2556	165.834	1279.15	7719.77		9215
		OBP10	20323.2	1.56433e+06	177268	18803.1		1.78073e+06			8133.85	1.26207e+06	508042	153110		1.93135e+06			10375.6	786938	320020	162617		1.27995e+06			124784	614016	257796	2.38913e+06		3.38572e+06
		OBP11	256361	34509.7	10253.2	976.592		302101			976.592	7532.95	25258.6	7915.88		41684			80337.3	6628.81	55484.1	32832.7		175283			976.592	5466.07	12146.3	11202.6		29791.6
		OBP12	4597.72	457581	11890.9	1841.3		475911			4161.47	116870	31891.5	133775		286698			4161.47	336127	862412	2.43854e+06		3.64124e+06			4457.57	9007.37	14988.8	20641.9		49095.6
		OBP13	1993.56	2.69077e+06	37498.1	5325.31		2.73559e+06			1268.25	11679.1	7700.81	20281.9		40930.1			1732.6	278466	334864	441240		1.0563e+06			2151.03	1268.25	1719.88	1956.63		7095.8
		OBP14	686.438	13336.9	8.38169e+06	686.438		8.3964e+06			686.438	159936	6649.97	26314.7		193588			3368.87	17365.3	12705.8	13578.7		47018.6			686.438	3866.44	5271.88	26274.2		36098.9
		OBP15	21538	5.21566e+06	101434	46643.4		5.38527e+06			1670.22	382800	195435	190065		769970			8153.03	110921	860218	182338		1.16163e+06			59918.4	178162	152742	339659		730482
		OBP16	4832.1	1.34058e+06	16948.5	11770.4		1.37413e+06			674.979	62644.6	59447.9	210323		333091			2255.69	64751.9	182041	177353		426401			3945.82	1233.84	563.496	6850.88		12594
		Total	5.92983e+06	2.1805e+08	1.59918e+07	569113		2.40541e+08			343703	1.18967e+07	1.65251e+07	5.92243e+07		8.79899e+07			986396	3.4387e+08	2.19847e+08	2.38242e+09		2.94712e+09			564632	1.29965e+06	1.20338e+06	3.25636e+06		6.32402e+06
			Worker								Male								Female								Development Stage
			Antenna	Head	Thorax	Abdomen		Total			Antenna	Head	Thorax	Abdomen		Total			Antenna	Head	Thorax	Abdomen		Total			Egg	Small Larva	Large Larva	Pupae		Total
		EF1a	100	100	100	100		100			100	100	100	100		100			100	100	100	100		100			100	100	100	100		100
		GAPDH	3.39041	8.78054	5.29097	0.434831		5.25962			2.00463	42.7452	833.922	21.4885		178.538			4.85763	7.45175	43.3266	3.31714		12.3324			2.79263	2.83682	4.96918	7.08063		3.55882
		OBP1	66.1508	0.650919	0.112852	0.0263804		3.99588			16.1883	4.02789	0.909488	1.61462		2.22765			23.5736	0.0696612	0.271147	0.317087		0.365919			0.0550842	0.129545	0.147394	0.433475		0.120023
		OBP2	27.0144	7.14931	0.77704	0.0486198		4.61503			8.9264	31.9939	5.94892	1.59076		8.93914			18.0252	2.13941	0.927038	0.243268		0.826744			0.00166198	0.0203404	0.019198	0.00475483		0.0075613
		OBP3	4.62102	1045.03	60.3793	3.8808		439.2			0.473969	20.6584	91.94	60.5124		57.049			1.7704	560.445	330.963	1306.87		957.859			0.00230129	0.00799274	0.009099	0.014483		0.00548024
		OBP4	0.0165439	6.34994	0.184721	0.0352162		2.62284			0.232369	1.44114	1.53132	1.6334		1.55088			0.0276088	2.58543	2.29845	4.5648		3.70046			0.0015913	0.000334808	0.00186263	0.00577812		0.00186078
		OBP5	81.7721	0.218263	0.110541	0.00257022		4.68685			7.10252	0.494045	0.200387	0.461407		0.52717			15.7932	0.0114679	0.0602399	0.00978828		0.0921036			0.00277295	0.00336466	0.00392927	0.0112924		0.00392497
		OBP6	48.8977	0.224962	0.0136459	0.00432307		2.82757			0.152583	0.0163399	0.0177923	0.00701127		0.0133739			3.638	0.00324498	0.0503043	0.00894264		0.03282			0.00100533	0.000928659	0.00169794	0.00794291		0.00181608
		OBP7	0.892343	108.406	0.607946	0.00853177		43.9715			0.044667	18.9714	35.3172	7.77996		15.1953			0.97779	27.3476	15.2933	2.01716		9.57971			0.00127721	0.0140647	0.02689	0.00758462		0.00769925
		OBP8	0.0181124	0.00250701	0.00380669	0.00368455		0.0040478			0.0451286	0.0205249	0.113734	0.827071		0.510098			0.0323468	0.00437286	0.00626874	0.00782525		0.00695712			0.0071626	0.168614	0.40697	0.0204388		0.0922463
		OBP9	0.00110564	0.00455252	0.0491433	0.00114519		0.0152779			0.0033731	0.00118703	1.93173	90.9919		53.5719			0.0224206	0.00282643	0.000222132	0.00304984		0.00251423			9.95879e-06	0.000117671	0.00104283	0.00862012		0.00107428
		OBP10	0.829581	8.83846	1.52079	0.156137		4.06113			0.827254	9.90255	4.46534	0.433075		3.19444			0.756376	1.36252	0.515449	0.0898227		0.423466			0.0247276	0.435689	0.210168	2.66777		0.394706
		OBP11	10.4645	0.194979	0.0879629	0.00810939		0.688972			0.0993244	0.0591057	0.222006	0.0223902		0.068945			5.85653	0.0114772	0.0893669	0.0181354		0.0579916			0.000193524	0.00387858	0.00990231	0.0125092		0.0034731
		OBP12	0.187676	2.58533	0.102012	0.0152898		1.08536			0.423243	0.916995	0.280304	0.378386		0.474196			0.303368	0.581974	1.38907	1.34695		1.20469			0.000883325	0.00639139	0.0122196	0.0230493		0.00572355
		OBP13	0.0813759	15.2028	0.321697	0.0442202		6.23879			0.128988	0.091638	0.0676848	0.0573675		0.0676979			0.126305	0.482141	0.539358	0.243722		0.349473			0.000426254	0.000899919	0.00140213	0.00218483		0.000827226
		OBP14	0.02802	0.0753533	71.9068	0.00570003		19.1489			0.0698143	1.25491	0.0584487	0.0744314		0.320192			0.245588	0.0300665	0.0204649	0.0075003		0.0155559			0.000136027	0.00274352	0.00429791	0.0293385		0.0042084
		OBP15	0.879168	29.4684	0.870207	0.387316		12.2817			0.169869	3.00356	1.71774	0.5376		1.27352			0.59435	0.192051	1.38553	0.100716		0.38432			0.0118736	0.126419	0.124523	0.379274		0.0851593
		OBP16	0.197243	7.57427	0.145402	0.0977386		3.13385			0.0686489	0.491528	0.522506	0.594902		0.550929			0.164438	0.112112	0.293209	0.0979622		0.141073			0.000781915	0.000875502	0.000459391	0.0076499		0.00146821
		Total	242.052	1231.98	137.194	4.72578		548.578			34.9564	93.3451	145.245	167.517		145.534			71.9075	595.381	354.103	1315.95		975.043			0.111889	0.9222	0.981056	3.63614		0.737253
			Worker								Male								Female								Development Stage
			Antenna	Head	Thorax	Abdomen		Total			Antenna	Head	Thorax	Abdomen		Total			Antenna	Head	Thorax	Abdomen		Total			Egg	Small Larva	Large Larva	Pupae		Total
		EF1a	2	2	2	2		2		EF1a	2	2	2	2		2		EF1a	2	2	2	2		2		EF1a	2	2	2	2		2
		GAPDH	0.530252	0.943521	0.723535	-0.36168		0.720954		GAPDH	0.302034	1.63089	2.92113	1.33221		2.25173		GAPDH	0.686425	0.872258	1.63675	0.520763		1.09105		GAPDH	0.446014	0.452832	0.696285	0.850072		0.551306
		OBP1	1.82054	-0.186473	-0.94749	-1.57872		0.601612		OBP1	1.2092	0.605078	-0.0412028	0.208072		0.347847		OBP1	1.37243	-1.15701	-0.566795	-0.498821		-0.436615		OBP1	-1.25897	-0.88758	-0.83152	-0.363036		-0.920735
		OBP2	1.4316	0.854264	-0.109557	-1.31319		0.664175		OBP2	0.950676	1.50507	0.774438	0.201605		0.951296		OBP2	1.25588	0.330294	-0.0329024	-0.613916		-0.082629		OBP2	-2.77937	-1.69164	-1.71674	-2.32287		-2.1214
		OBP3	0.664738	3.01913	1.78089	0.588921		2.64266		OBP3	-0.32425	1.3151	1.9635	1.78184		1.75625		OBP3	0.248071	2.74853	2.51978	3.11623		2.9813		OBP3	-2.63803	-2.0973	-2.04101	-1.83914		-2.2612
		OBP4	-1.78136	0.80277	-0.733485	-1.45326		0.418772		OBP4	-0.633822	0.158707	0.185066	0.213092		0.190577		OBP4	-1.55895	0.412533	0.361435	0.659422		0.568255		OBP4	-2.79825	-3.4752	-2.72987	-2.23821		-2.73031
		OBP5	1.91261	-0.66102	-0.956477	-2.59003		0.670881		OBP5	0.851412	-0.306233	-0.698131	-0.335915		-0.27805		OBP5	1.19847	-1.94052	-1.22012	-2.00929		-1.03572		OBP5	-2.55706	-2.47306	-2.40569	-1.94722		-2.40616
		OBP6	1.68929	-0.647891	-1.865	-2.36421		0.451413		OBP6	-0.816494	-1.78675	-1.74977	-2.1542		-1.87374		OBP6	0.560862	-2.48879	-1.29839	-2.04853		-1.48386		OBP6	-2.99769	-3.03214	-2.77008	-2.10002		-2.74086
		OBP7	-0.0494681	2.03505	-0.216135	-2.06896		1.64317		OBP7	-1.35001	1.2781	1.54799	0.890977		1.18171		OBP7	-0.00975429	1.43692	1.1845	0.30474		0.981353		OBP7	-2.89374	-1.85187	-1.57041	-2.12007		-2.11355
		OBP8	-1.74202	-2.60084	-2.41945	-2.43362		-2.39278		OBP8	-1.34555	-1.68772	-0.94411	-0.0824571		-0.292346		OBP8	-1.49017	-2.35923	-2.20282	-2.1065		-2.15757		OBP8	-2.14493	-0.773105	-0.390438	-1.68954		-1.03505
		OBP9	-2.95639	-2.34175	-1.30854	-2.94112		-1.81594		OBP9	-2.47197	-2.92554	0.285946	1.959		1.72894		OBP9	-1.64935	-2.54876	-3.65339	-2.51572		-2.5996		OBP9	-5.00179	-3.92933	-2.98179	-2.06449		-2.96888
		OBP10	-0.081141	0.946376	0.182069	-0.806495		0.608647		OBP10	-0.0823612	0.995747	0.649855	-0.363437		0.504395		OBP10	-0.121263	0.134341	-0.287814	-1.04661		-0.373181		OBP10	-1.60682	-0.360823	-0.677433	0.426148		-0.403726
		OBP11	1.01972	-0.710011	-1.0557	-2.09101		-0.161798		OBP11	-1.00294	-1.22837	-0.653636	-1.64994		-1.1615		OBP11	0.76764	-1.94016	-1.04882	-1.74147		-1.23663		OBP11	-3.71326	-2.41133	-2.00426	-1.90277		-2.45928
		OBP12	-0.726591	0.412515	-0.991349	-1.8156		0.0355755		OBP12	-0.37341	-0.0376332	-0.55237	-0.422065		-0.324042		OBP12	-0.518031	-0.235096	0.142723	0.129351		0.0808751		OBP12	-3.05388	-2.1944	-1.91294	-1.63734		-2.24233
		OBP13	-1.0895	1.18192	-0.492553	-1.35438		0.7951		OBP13	-0.889451	-1.03792	-1.16951	-1.24133		-1.16942		OBP13	-0.898578	-0.316826	-0.268123	-0.613105		-0.456586		OBP13	-3.37033	-3.0458	-2.85321	-2.66058		-3.08238
		OBP14	-1.55253	-1.1229	1.85677	-2.24412		1.28214		OBP14	-1.15606	0.0986122	-1.23323	-1.12824		-0.49459		OBP14	-0.609793	-1.52192	-1.68899	-2.12492		-1.8081		OBP14	-3.86638	-2.56169	-2.36674	-1.53256		-2.37588
		OBP15	-0.0559282	1.46936	-0.0603776	-0.411934		1.08926		OBP15	-0.769885	0.477636	0.234958	-0.269541		0.105007		OBP15	-0.225958	-0.716584	0.141617	-0.996903		-0.415307		OBP15	-1.92542	-0.898188	-0.90475	-0.421047		-1.06977
		OBP16	-0.704998	0.879341	-0.837431	-1.00993		0.496079		OBP16	-1.16337	-0.308452	-0.281909	-0.225555		-0.258904		OBP16	-0.783998	-0.950346	-0.532823	-1.00894		-0.850556		OBP16	-3.10684	-3.05774	-3.33782	-2.11634		-2.83321
		Total	2.38391	3.0906	2.13733	0.674474		2.73924		Total	1.54353	1.97009	2.1621	2.22406		2.16297		Total	1.85677	2.7748	2.54913	3.11924		2.98902		Total	-0.951212	-0.0351749	-0.0083062	0.560641		-0.132384
			Worker								Male								Female								Development Stage
			Antenna	Head	Thorax	Abdomen		Total			Antenna	Head	Thorax	Abdomen		Total			Antenna	Head	Thorax	Abdomen		Total			Egg	Small Larva	Large Larva	Pupae		Total
		EF1α	2	2	2	2		2		EF1α	2	2	2	2		2		EF1α	2	2	2	2		2		EF1α	2	2	2	2		2
		GAPDH	0.530252	0.943521	0.723535	-0.36168		0.720954		GAPDH	0.302034	1.63089	2.92113	1.33221		2.25173		GAPDH	0.686425	0.872258	1.63675	0.520763		1.09105		GAPDH	0.446014	0.452832	0.696285	0.850072		0.551306
		OBP10	-0.081141	0.946376	0.182069	-0.806495		0.608647		OBP10	-0.0823612	0.995747	0.649855	-0.363437		0.504395		OBP10	-0.121263	0.134341	-0.287814	-1.04661		-0.373181		OBP10	-1.60682	-0.360823	-0.677433	0.426148		-0.403726
		OBP1	1.82054	-0.186473	-0.94749	-1.57872		0.601612		OBP1	1.2092	0.605078	-0.0412028	0.208072		0.347847		OBP1	1.37243	-1.15701	-0.566795	-0.498821		-0.436615		OBP1	-1.25897	-0.88758	-0.83152	-0.363036		-0.920735
		OBP9	-2.95639	-2.34175	-1.30854	-2.94112		-1.81594		OBP9	-2.47197	-2.92554	0.285946	1.959		1.72894		OBP9	-1.64935	-2.54876	-3.65339	-2.51572		-2.5996		OBP9	-5.00179	-3.92933	-2.98179	-2.06449		-2.96888
		OBP8	-1.74202	-2.60084	-2.41945	-2.43362		-2.39278		OBP8	-1.34555	-1.68772	-0.94411	-0.0824571		-0.292346		OBP8	-1.49017	-2.35923	-2.20282	-2.1065		-2.15757		OBP8	-2.14493	-0.773105	-0.390438	-1.68954		-1.03505
		OBP7	-0.0494681	2.03505	-0.216135	-2.06896		1.64317		OBP7	-1.35001	1.2781	1.54799	0.890977		1.18171		OBP7	-0.00975429	1.43692	1.1845	0.30474		0.981353		OBP7	-2.89374	-1.85187	-1.57041	-2.12007		-2.11355
		OBP11	1.01972	-0.710011	-1.0557	-2.09101		-0.161798		OBP11	-1.00294	-1.22837	-0.653636	-1.64994		-1.1615		OBP11	0.76764	-1.94016	-1.04882	-1.74147		-1.23663		OBP11	-3.71326	-2.41133	-2.00426	-1.90277		-2.45928
		OBP5	1.91261	-0.66102	-0.956477	-2.59003		0.670881		OBP5	0.851412	-0.306233	-0.698131	-0.335915		-0.27805		OBP5	1.19847	-1.94052	-1.22012	-2.00929		-1.03572		OBP5	-2.55706	-2.47306	-2.40569	-1.94722		-2.40616
		OBP6	1.68929	-0.647891	-1.865	-2.36421		0.451413		OBP6	-0.816494	-1.78675	-1.74977	-2.1542		-1.87374		OBP6	0.560862	-2.48879	-1.29839	-2.04853		-1.48386		OBP6	-2.99769	-3.03214	-2.77008	-2.10002		-2.74086
		OBP4	-1.78136	0.80277	-0.733485	-1.45326		0.418772		OBP4	-0.633822	0.158707	0.185066	0.213092		0.190577		OBP4	-1.55895	0.412533	0.361435	0.659422		0.568255		OBP4	-2.79825	-3.4752	-2.72987	-2.23821		-2.73031
		OBP3	0.664738	3.01913	1.78089	0.588921		2.64266		OBP3	-0.32425	1.3151	1.9635	1.78184		1.75625		OBP3	0.248071	2.74853	2.51978	3.11623		2.9813		OBP3	-2.63803	-2.0973	-2.04101	-1.83914		-2.2612
		OBP2	1.4316	0.854264	-0.109557	-1.31319		0.664175		OBP2	0.950676	1.50507	0.774438	0.201605		0.951296		OBP2	1.25588	0.330294	-0.0329024	-0.613916		-0.082629		OBP2	-2.77937	-1.69164	-1.71674	-2.32287		-2.1214
		OBP16	-0.704998	0.879341	-0.837431	-1.00993		0.496079		OBP16	-1.16337	-0.308452	-0.281909	-0.225555		-0.258904		OBP16	-0.783998	-0.950346	-0.532823	-1.00894		-0.850556		OBP16	-3.10684	-3.05774	-3.33782	-2.11634		-2.83321
		OBP12	-0.726591	0.412515	-0.991349	-1.8156		0.0355755		OBP12	-0.37341	-0.0376332	-0.55237	-0.422065		-0.324042		OBP12	-0.518031	-0.235096	0.142723	0.129351		0.0808751		OBP12	-3.05388	-2.1944	-1.91294	-1.63734		-2.24233
		OBP13	-1.0895	1.18192	-0.492553	-1.35438		0.7951		OBP13	-0.889451	-1.03792	-1.16951	-1.24133		-1.16942		OBP13	-0.898578	-0.316826	-0.268123	-0.613105		-0.456586		OBP13	-3.37033	-3.0458	-2.85321	-2.66058		-3.08238
		OBP14	-1.55253	-1.1229	1.85677	-2.24412		1.28214		OBP14	-1.15606	0.0986122	-1.23323	-1.12824		-0.49459		OBP14	-0.609793	-1.52192	-1.68899	-2.12492		-1.8081		OBP14	-3.86638	-2.56169	-2.36674	-1.53256		-2.37588
		OBP15	-0.0559282	1.46936	-0.0603776	-0.411934		1.08926		OBP15	-0.769885	0.477636	0.234958	-0.269541		0.105007		OBP15	-0.225958	-0.716584	0.141617	-0.996903		-0.415307		OBP15	-1.92542	-0.898188	-0.90475	-0.421047		-1.06977
		Total	2.38391	3.0906	2.13733	0.674474		2.73924		Total	1.54353	1.97009	2.1621	2.22406		2.16297		Total	1.85677	2.7748	2.54913	3.11924		2.98902		Total	-0.951212	-0.0351749	-0.0083062	0.560641		-0.132384
		OBP10,1; OBP7; OBP3; OBP14,15									OBP7,5; OBP3								OBP10,1; OBP7								OBP9,8,7; OBP15
																											Percentage relative to EF1α (%)
																											10-5 -	-5
																												-4.75
																												-4.5
																												-4.25
																											10-4 -	-4
																												-3.75
																												-3.5
																												-3.25
																											10-3 -	-3
																												-2.75
																												-2.5
																												-2.25
																											10-2 _	-2
																												-1.75
																												-1.5
																												-1.25
																											10-1 _	-1
																												-0.75
																												-0.5
																												-0.25
																											1 -	0
																												0.25
																												0.5
																												0.75
																											101 -	1
																												1.25
																												1.5
																												1.75
																											102 -	2
																												2.25
																												2.5
																												2.75
																											103 -	3
																												3.25

## Sheet: Tissue distribution (%)
			Worker								Male								Female								Development Stage
			Antenna	Head	Thorax	Abdomen		Total			Antenna	Head	Thorax	Abdomen		Total			Antenna	Head	Thorax	Abdomen		Total			Egg	Small Larva	Large Larva	Pupae		Total
		EF1a	2.44982e+06	1.76992e+07	1.16563e+07	1.20427e+07		4.3848e+07			983234	1.27449e+07	1.13775e+07	3.53543e+07		6.04598e+07			1.37176e+06	5.77562e+07	6.20857e+07	1.81042e+08		3.02256e+08			5.04635e+08	1.4093e+08	1.22662e+08	8.95552e+07		8.57782e+08
		GAPDH	83058.9	1.55408e+06	616733	52365.5		2.30624e+06			19710.2	5.44782e+06	9.48791e+07	7.59712e+06		1.07944e+08			66634.9	4.30385e+06	2.68996e+07	6.00541e+06		3.72755e+07			1.40926e+07	3.99793e+06	6.09528e+06	6.34107e+06		3.05269e+07
		OBP1	1.62057e+06	115207	13154.4	3176.91		1.75211e+06			159169	513350	103477	570839		1.34683e+06			323373	40233.7	168343	574062		1.10601e+06			277975	182567	180796	388199		1.02954e+06
		OBP2	661804	1.26537e+06	90574.3	5855.15		2.0236e+06			87767.5	4.07758e+06	676835	562402		5.40459e+06			247262	1.23564e+06	575558	440417		2.49888e+06			8386.93	28665.7	23548.6	4258.2		64859.5
		OBP3	113207	1.84962e+08	7.03801e+06	467354		1.92581e+08			4660.23	2.63288e+06	1.04604e+07	2.13937e+07		3.44917e+07			24285.6	3.23692e+08	2.05481e+08	2.36599e+09		2.89519e+09			11613.1	11264.2	11161	12970.3		47008.5
		OBP4	405.296	1.12389e+06	21531.6	4240.99		1.15006e+06			2284.73	183672	174225	577475		937657			378.726	1.49325e+06	1.42701e+06	8.26421e+06		1.11848e+07			8030.25	471.845	2284.73	5174.61		15961.4
		OBP5	2.00327e+06	38630.7	12885	309.525		2.05509e+06			69834.4	62965.4	22798.9	163127		318726			216644	6623.42	37400.4	17720.9		278389			13993.3	4741.81	4819.7	10112.9		33667.7
		OBP6	1.1979e+06	39816.4	1590.61	520.616		1.23983e+06			1500.25	2082.5	2024.31	2478.78		8085.84			49904.5	1874.18	31231.8	16189.9		99200.4			5073.27	1308.76	2082.72	7113.29		15578
		OBP7	21860.8	1.91869e+07	70864.2	1027.46		1.92806e+07			439.181	2.41788e+06	4.0182e+06	2.75055e+06		9.18707e+06			13412.9	1.5795e+07	9.49497e+06	3.65191e+06		2.89552e+07			6445.26	19821.4	32983.7	6792.42		66042.8
		OBP8	443.72	443.72	443.72	443.72		1774.88			443.72	2615.88	12940	292405		308405			443.72	2525.6	3891.99	14167		21028.3			36145	237628	499195	18304		791272
		OBP9	27.0861	805.757	5728.31	137.912		6699.07			33.1655	151.286	219781	3.21695e+07		3.23895e+07			307.556	1632.44	137.912	5521.5		7599.4			50.2556	165.834	1279.15	7719.77		9215
		OBP10	20323.2	1.56433e+06	177268	18803.1		1.78073e+06			8133.85	1.26207e+06	508042	153110		1.93135e+06			10375.6	786938	320020	162617		1.27995e+06			124784	614016	257796	2.38913e+06		3.38572e+06
		OBP11	256361	34509.7	10253.2	976.592		302101			976.592	7532.95	25258.6	7915.88		41684			80337.3	6628.81	55484.1	32832.7		175283			976.592	5466.07	12146.3	11202.6		29791.6
		OBP12	4597.72	457581	11890.9	1841.3		475911			4161.47	116870	31891.5	133775		286698			4161.47	336127	862412	2.43854e+06		3.64124e+06			4457.57	9007.37	14988.8	20641.9		49095.6
		OBP13	1993.56	2.69077e+06	37498.1	5325.31		2.73559e+06			1268.25	11679.1	7700.81	20281.9		40930.1			1732.6	278466	334864	441240		1.0563e+06			2151.03	1268.25	1719.88	1956.63		7095.8
		OBP14	686.438	13336.9	8.38169e+06	686.438		8.3964e+06			686.438	159936	6649.97	26314.7		193588			3368.87	17365.3	12705.8	13578.7		47018.6			686.438	3866.44	5271.88	26274.2		36098.9
		OBP15	21538	5.21566e+06	101434	46643.4		5.38527e+06			1670.22	382800	195435	190065		769970			8153.03	110921	860218	182338		1.16163e+06			59918.4	178162	152742	339659		730482
		OBP16	4832.1	1.34058e+06	16948.5	11770.4		1.37413e+06			674.979	62644.6	59447.9	210323		333091			2255.69	64751.9	182041	177353		426401			3945.82	1233.84	563.496	6850.88		12594
		Total	5.92983e+06	2.1805e+08	1.59918e+07	569113		2.40541e+08			343703	1.18967e+07	1.65251e+07	5.92243e+07		8.79899e+07			986396	3.4387e+08	2.19847e+08	2.38242e+09		2.94712e+09			564632	1.29965e+06	1.20338e+06	3.25636e+06		6.32402e+06
		Percentage relative to same caste
			Worker								Male								Female								Development Stage
			Antenna	Head	Thorax	Abdomen		Total			Antenna	Head	Thorax	Abdomen		Total			Antenna	Head	Thorax	Abdomen		Total			Egg	Small Larva	Large Larva	Pupae		Total
		EF1a	5.58706	40.3648	26.5835	27.4647		100			1.62626	21.0799	18.8182	58.4756		100			0.45384	19.1084	20.5408	59.897		100			58.8303	16.4296	14.2999	10.4403		100
		GAPDH	3.60149	67.386	26.7419	2.2706		100			0.0182597	5.04691	87.8968	7.03803		100			0.178763	11.5461	72.1643	16.1109		100			46.1646	13.0964	19.9669	20.7721		100
		OBP1	92.4926	6.57533	0.750775	0.181319		100			11.818	38.1153	7.68296	42.3838		100			29.2377	3.63773	15.2208	51.9038		100			27	17.733	17.5609	37.7062		100
		OBP2	32.7043	62.5305	4.4759	0.289343		100			1.62394	75.4467	12.5233	10.406		100			9.89492	49.4479	23.0326	17.6246		100			12.9309	44.1967	36.3071	6.56527		100
		OBP3	0.058784	96.044	3.65458	0.24268		100			0.0135111	7.63338	30.3274	62.0257		100			0.000838826	11.1803	7.09733	81.7215		100			24.7043	23.9619	23.7425	27.5913		100
		OBP4	0.0352412	97.7238	1.87221	0.368761		100			0.243664	19.5884	18.5809	61.5871		100			0.00338606	13.3506	12.7584	73.8876		100			50.3103	2.95616	14.3141	32.4194		100
		OBP5	97.4782	1.87975	0.626979	0.0150614		100			21.9105	19.7553	7.15314	51.181		100			77.8207	2.3792	13.4346	6.36553		100			41.5629	14.0842	14.3155	30.0374		100
		OBP6	96.6183	3.21144	0.128293	0.0419908		100			18.554	25.7549	25.0353	30.6558		100			50.3067	1.88928	31.4835	16.3204		100			32.5668	8.4013	13.3696	45.6623		100
		OBP7	0.113382	99.5137	0.367541	0.00532896		100			0.00478042	26.3183	43.7376	29.9394		100			0.0463229	54.5496	32.7919	12.6122		100			9.75922	30.0129	49.943	10.2849		100
		OBP8	25	25	25	25		100			0.143876	0.848196	4.1958	94.8121		100			2.11011	12.0105	18.5084	67.3711		100			4.56796	30.0311	63.0877	2.31324		100
		OBP9	0.404326	12.0279	85.5091	2.05868		100			0.000102396	0.000467083	0.678558	99.3209		100			4.0471	21.4811	1.81478	72.657		100			0.545367	1.79961	13.8811	83.7739		100
		OBP10	1.14129	87.848	9.95482	1.05592		100			0.421148	65.3462	26.305	7.92762		100			0.810628	61.4819	25.0025	12.7049		100			3.6856	18.1355	7.61421	70.5647		100
		OBP11	84.8595	11.4233	3.39398	0.323267		100			2.34285	18.0716	60.5954	18.9902		100			45.8329	3.78178	31.654	18.7313		100			3.27807	18.3477	40.7709	37.6033		100
		OBP12	0.966089	96.1485	2.49855	0.386901		100			1.45152	40.764	11.1237	46.6607		100			0.114287	9.23109	23.6846	66.9701		100			9.07938	18.3466	30.5298	42.0442		100
		OBP13	0.0728752	98.3617	1.37075	0.194668		100			3.09859	28.5344	18.8146	49.5525		100			0.164025	26.3624	31.7015	41.7721		100			30.3142	17.8733	24.238	27.5745		100
		OBP14	0.00817539	0.158841	99.8248	0.00817539		100			0.354588	82.6171	3.43512	13.5932		100			7.16496	36.9328	27.0229	28.8794		100			1.90155	10.7107	14.604	72.7838		100
		OBP15	0.399943	96.8504	1.88355	0.86613		100			0.21692	49.7162	25.3822	24.6847		100			0.701862	9.54877	74.0527	15.6967		100			8.20259	24.3897	20.9098	46.498		100
		OBP16	0.351647	97.5584	1.2334	0.856569		100			0.202641	18.8071	17.8474	63.1429		100			0.529006	15.1857	42.6924	41.5929		100			31.3308	9.79705	4.4743	54.3978		100
		Total	2.46521	90.6499	6.64826	0.236597		100			0.390617	13.5205	18.7807	67.3081		100			0.0334698	11.668	7.45972	80.8388		100			8.92837	20.5511	19.0287	51.4918		100
		log(,2)
			Worker								Male								Female								Development Stage
			Antenna	Head	Thorax	Abdomen		Total			Antenna	Head	Thorax	Abdomen		Total			Antenna	Head	Thorax	Abdomen		Total			Egg	Small Larva	Large Larva	Pupae		Total
		EF1α	2.48209	5.33502	4.73246	4.77951		6.64386			0.701558	4.3978	4.23406	5.86976		6.64386			-1.13974	4.25613	4.36042	5.90441		6.64386			5.87849	4.03822	3.83793	3.38409		6.64386
		GAPDH	1.84859	6.07438	4.74103	1.18307		6.64386			-5.77519	2.3354	6.45774	2.81517		6.64386			-2.48388	3.52933	6.17321	4.00996		6.64386			5.52872	3.7111	4.31954	4.37657		6.64386
		OBP1	6.53127	2.71706	-0.413547	-2.4634		6.64386			3.56291	5.2523	2.94166	5.40544		6.64386			4.86976	1.86304	3.92797	5.69777		6.64386			4.75489	4.14836	4.13429	5.23673		6.64386
		OBP2	5.03141	5.96649	2.16218	-1.78915		6.64386			0.699502	6.23739	3.64655	3.37935		6.64386			3.30669	5.62784	4.52561	4.13952		6.64386			3.69275	5.46587	5.18218	2.71485		6.64386
		OBP3	-4.08843	6.58562	1.86971	-2.04288		6.64386			-6.20971	2.93232	4.92255	5.95479		6.64386			-10.2193	3.48289	2.82728	6.35264		6.64386			4.62669	4.58267	4.5694	4.78614		6.64386
		OBP4	-4.82659	6.61064	0.904744	-1.43924		6.64386			-2.03704	4.29192	4.21575	5.94456		6.64386			-8.20618	3.73884	3.67338	6.20726		6.64386			5.65278	1.56372	3.83936	5.01879		6.64386
		OBP5	6.60701	0.910543	-0.673511	-6.053		6.64386			4.45355	4.30417	2.83858	5.67754		6.64386			6.28208	1.25048	3.74788	2.67028		6.64386			5.37723	3.816	3.83951	4.90869		6.64386
		OBP6	6.59422	1.68322	-2.96249	-4.57378		6.64386			4.21366	4.68677	4.64589	4.93809		6.64386			5.65268	0.917839	4.97653	4.02861		6.64386			5.02533	3.07061	3.74089	5.51293		6.64386
		OBP7	-3.14073	6.63682	-1.44402	-7.55193		6.64386			-7.70865	4.71799	5.4508	4.90397		6.64386			-4.43213	5.7695	5.03527	3.65675		6.64386			3.28677	4.90751	5.64221	3.36245		6.64386
		OBP8	4.64386	4.64386	4.64386	4.64386		6.64386			-2.7971	-0.23753	2.06895	6.567		6.64386			1.07732	3.58622	4.2101	6.07406		6.64386			2.19155	4.90839	5.97929	1.20992		6.64386
		OBP9	-1.30641	3.58831	6.41801	1.04172		6.64386			-13.2536	-11.064	-0.559456	6.63403		6.64386			2.01689	4.425	0.859795	6.18303		6.64386			-0.874701	0.847681	3.79506	6.38843		6.64386
		OBP10	0.190663	6.45694	3.3154	0.0785048		6.64386			-1.2476	6.03003	4.71727	2.98689		6.64386			-0.302889	5.94209	4.644	3.66732		6.64386			1.8819	4.18074	2.92869	6.14088		6.64386
		OBP11	6.407	3.5139	1.76298	-1.6292		6.64386			1.22826	4.17565	5.92114	4.24718		6.64386			5.51831	1.91906	4.98432	4.22738		6.64386			1.71285	4.19753	5.34947	5.23279		6.64386
		OBP12	-0.0497718	6.58719	1.32109	-1.36996		6.64386			0.53756	5.34922	3.47557	5.54414		6.64386			-3.12927	3.2065	4.56587	6.06544		6.64386			3.18259	4.19744	4.93215	5.39384		6.64386
		OBP13	-3.77843	6.62002	0.454967	-2.36091		6.64386			1.63161	4.83463	4.23378	5.63089		6.64386			-2.60801	4.72041	4.98648	5.38447		6.64386			4.92192	4.15974	4.5992	4.78526		6.64386
		OBP14	-6.9345	-2.65435	6.64133	-6.9345		6.64386			-1.49578	6.36837	1.78036	3.76481		6.64386			2.84096	5.20683	4.75611	4.85197		6.64386			0.927175	3.42098	3.86829	6.18554		6.64386
		OBP15	-1.32213	6.59769	0.913452	-0.207345		6.64386			-2.20477	5.63564	4.66574	4.62554		6.64386			-0.510741	3.25532	6.21048	3.97239		6.64386			3.03608	4.6082	4.3861	5.5391		6.64386
		OBP16	-1.5078	6.60819	0.302635	-0.223359		6.64386			-2.303	4.2332	4.15764	5.98055		6.64386			-0.918644	3.92464	5.41591	5.37827		6.64386			4.96951	3.29235	2.16166	5.76548		6.64386
		Total	1.30171	6.50223	2.73298	-2.07949		6.64386			-1.35617	3.75708	4.23118	6.07271		6.64386			-4.901	3.54448	2.89912	6.33698		6.64386			3.1584	4.36114	4.2501	5.68627		6.64386
		log(,2)																														0.015625
			Worker								Male								Female								Development Stage
			Antenna	Head	Thorax	Abdomen		Total			Antenna	Head	Thorax	Abdomen		Total			Antenna	Head	Thorax	Abdomen		Total			Egg	Small Larva	Large Larva	Pupae		Total
		EF1α	2.48209	5.33502	4.73246	4.77951		6.64386		EF1α	0.701558	4.3978	4.23406	5.86976		6.64386		EF1α	-1.13974	4.25613	4.36042	5.90441		6.64386		EF1α	5.87849	4.03822	3.83793	3.38409		6.64386
		GAPDH	1.84859	6.07438	4.74103	1.18307		6.64386		GAPDH	-5.77519	2.3354	6.45774	2.81517		6.64386		GAPDH	-2.48388	3.52933	6.17321	4.00996		6.64386		GAPDH	5.52872	3.7111	4.31954	4.37657		6.64386
		OBP10	0.190663	6.45694	3.3154	0.0785048		6.64386		OBP10	-1.2476	6.03003	4.71727	2.98689		6.64386		OBP10	-0.302889	5.94209	4.644	3.66732		6.64386		OBP10	1.8819	4.18074	2.92869	6.14088		6.64386
		OBP1	6.53127	2.71706	-0.413547	-2.4634		6.64386		OBP1	3.56291	5.2523	2.94166	5.40544		6.64386		OBP1	4.86976	1.86304	3.92797	5.69777		6.64386		OBP1	4.75489	4.14836	4.13429	5.23673		6.64386
		OBP9	-1.30641	3.58831	6.41801	1.04172		6.64386		OBP9	-13.2536	-11.064	-0.559456	6.63403		6.64386		OBP9	2.01689	4.425	0.859795	6.18303		6.64386		OBP9	-0.874701	0.847681	3.79506	6.38843		6.64386
		OBP8	4.64386	4.64386	4.64386	4.64386		6.64386		OBP8	-2.7971	-0.23753	2.06895	6.567		6.64386		OBP8	1.07732	3.58622	4.2101	6.07406		6.64386		OBP8	2.19155	4.90839	5.97929	1.20992		6.64386
		OBP7	-3.14073	6.63682	-1.44402	-7.55193		6.64386		OBP7	-7.70865	4.71799	5.4508	4.90397		6.64386		OBP7	-4.43213	5.7695	5.03527	3.65675		6.64386		OBP7	3.28677	4.90751	5.64221	3.36245		6.64386
		OBP11	6.407	3.5139	1.76298	-1.6292		6.64386		OBP11	1.22826	4.17565	5.92114	4.24718		6.64386		OBP11	5.51831	1.91906	4.98432	4.22738		6.64386		OBP11	1.71285	4.19753	5.34947	5.23279		6.64386
		OBP5	6.60701	0.910543	-0.673511	-6.053		6.64386		OBP5	4.45355	4.30417	2.83858	5.67754		6.64386		OBP5	6.28208	1.25048	3.74788	2.67028		6.64386		OBP5	5.37723	3.816	3.83951	4.90869		6.64386
		OBP6	6.59422	1.68322	-2.96249	-4.57378		6.64386		OBP6	4.21366	4.68677	4.64589	4.93809		6.64386		OBP6	5.65268	0.917839	4.97653	4.02861		6.64386		OBP6	5.02533	3.07061	3.74089	5.51293		6.64386
		OBP4	-4.82659	6.61064	0.904744	-1.43924		6.64386		OBP4	-2.03704	4.29192	4.21575	5.94456		6.64386		OBP4	-8.20618	3.73884	3.67338	6.20726		6.64386		OBP4	5.65278	1.56372	3.83936	5.01879		6.64386
		OBP3	-4.08843	6.58562	1.86971	-2.04288		6.64386		OBP3	-6.20971	2.93232	4.92255	5.95479		6.64386		OBP3	-10.2193	3.48289	2.82728	6.35264		6.64386		OBP3	4.62669	4.58267	4.5694	4.78614		6.64386
		OBP2	5.03141	5.96649	2.16218	-1.78915		6.64386		OBP2	0.699502	6.23739	3.64655	3.37935		6.64386		OBP2	3.30669	5.62784	4.52561	4.13952		6.64386		OBP2	3.69275	5.46587	5.18218	2.71485		6.64386
		OBP16	-1.5078	6.60819	0.302635	-0.223359		6.64386		OBP16	-2.303	4.2332	4.15764	5.98055		6.64386		OBP16	-0.918644	3.92464	5.41591	5.37827		6.64386		OBP16	4.96951	3.29235	2.16166	5.76548		6.64386
		OBP12	-0.0497718	6.58719	1.32109	-1.36996		6.64386		OBP12	0.53756	5.34922	3.47557	5.54414		6.64386		OBP12	-3.12927	3.2065	4.56587	6.06544		6.64386		OBP12	3.18259	4.19744	4.93215	5.39384		6.64386
		OBP13	-3.77843	6.62002	0.454967	-2.36091		6.64386		OBP13	1.63161	4.83463	4.23378	5.63089		6.64386		OBP13	-2.60801	4.72041	4.98648	5.38447		6.64386		OBP13	4.92192	4.15974	4.5992	4.78526		6.64386
		OBP14	-6.9345	-2.65435	6.64133	-6.9345		6.64386		OBP14	-1.49578	6.36837	1.78036	3.76481		6.64386		OBP14	2.84096	5.20683	4.75611	4.85197		6.64386		OBP14	0.927175	3.42098	3.86829	6.18554		6.64386
		OBP15	-1.32213	6.59769	0.913452	-0.207345		6.64386		OBP15	-2.20477	5.63564	4.66574	4.62554		6.64386		OBP15	-0.510741	3.25532	6.21048	3.97239		6.64386		OBP15	3.03608	4.6082	4.3861	5.5391		6.64386
																																			7.5
		Total	1.30171	6.50223	2.73298	-2.07949		6.64386		Total	-1.35617	3.75708	4.23118	6.07271		6.64386		Total	-4.901	3.54448	2.89912	6.33698		6.64386		Total	3.1584	4.36114	4.2501	5.68627		6.64386
																										Percentage relative to same caste (%)
			Slash represents high expression tissue in specific groups.These groups show obvious character of tissue tistribution.																							2-13.5-	-13.5
																											-13
																											-12.5
																										2-12-	-12
																											-11.5
																											-11
																											-10.5
																										2-10-	-10
																											-9.5
																											-9
																											-8.5
																										2-8-	-8
																											-7.5
																											-7
																											-6.5
																										2-6-	-6
																											-5.5
																											-5
																											-4.5
																										2-4-	-4
																											-3.5
																											-3
																											-2.5
																										2-2-	-2
																											-1.5
																											-1
																											-0.5
																										1-	0
																											0.5
																											1
																											1.5
																										4-	2
																											2.5
																											3
																											3.5
																										16-	4
																											4.5
																											5
																											5.5
																										64-	6
																										100-	6.5
