# Supplementary material for: Tissue, developmental, and caste-specific expression of odorant binding proteins in a eusocial insect, the red imported fire ant, Solenopsis invicta
Source: Sci Rep. 2016 Oct 21;6:35452. doi: 10.1038/srep35452 (PMC5073229; doi:10.1038/srep35452)
Supplement: Supplementary Excel File S3 [file srep35452-s4.xls]

## Sheet: Results
ONEWAY W_An BY OBP
/STATISTICS DESCRIPTIVES
/PLOT MEANS
/MISSING ANALYSIS
/POSTHOC=DUNCAN LSD ALPHA(0.05).
ANOVA
W_An
	Sum of Squares	df	Mean Square	F	Sig.
Between Groups	98.486	15	6.56573	544.523	3.86937e-34
Within Groups	0.385849	32	0.0120578
Total	98.8718	47
Post Hoc Tests
Multiple Comparisons
Dependent Variable: W_An
(I) OBP			Mean Difference (I-J)	Std. Error	Sig.	95% Confidence Interval
						Lower Bound	Upper Bound
LSD	1.00	2.00	.39069*	0.0896578	0.000127023	0.208062	0.573316
		3.00	1.16700*	0.0896578	2.49957e-14	0.984377	1.34963
		4.00	3.62402*	0.0896578	4.85592e-29	3.44139	3.80665
		5.00	-0.0869785	0.0896578	0.339264	-0.269605	0.0956483
		6.00	0.131649	0.0896578	0.15177	-0.0509776	0.314276
		7.00	1.88298*	0.0896578	2.77808e-20	1.70035	2.0656
		8.00	3.56084*	0.0896578	8.43445e-29	3.37821	3.74346
		9.00	4.80402*	0.0896578	6.68449e-33	4.6214	4.98665
		10.00	1.90078*	0.0896578	2.09648e-20	1.71815	2.08341
		11.00	.79920*	0.0896578	3.49188e-10	0.616576	0.98183
		12.00	2.54911*	0.0896578	2.78538e-24	2.36649	2.73174
		13.00	2.91265*	0.0896578	4.49268e-26	2.73002	3.09527
		14.00	3.37135*	0.0896578	4.6832e-28	3.18872	3.55397
		15.00	1.90190*	0.0896578	2.05984e-20	1.71927	2.08453
		16.00	2.53977*	0.0896578	3.11904e-24	2.35714	2.7224
	2.00	1.00	-.39069*	0.0896578	0.000127023	-0.573316	-0.208062
		3.00	.77631*	0.0896578	6.79088e-10	0.593688	0.958942
		4.00	3.23333*	0.0896578	1.73159e-27	3.0507	3.41596
		5.00	-.47767*	0.0896578	7.65796e-06	-0.660294	-0.29504
		6.00	-.25904*	0.0896578	0.00687766	-0.441666	-0.0764125
		7.00	1.49229*	0.0896578	2.57386e-17	1.30966	1.67492
		8.00	3.17015*	0.0896578	3.20757e-27	2.98752	3.35278
		9.00	4.41333*	0.0896578	9.77599e-32	4.23071	4.59596
		10.00	1.51009*	0.0896578	1.82885e-17	1.32746	1.69272
		11.00	.40851*	0.0896578	7.17833e-05	0.225888	0.591141
		12.00	2.15843*	0.0896578	4.53228e-22	1.9758	2.34105
		13.00	2.52196*	0.0896578	3.87404e-24	2.33933	2.70459
		14.00	2.98066*	0.0896578	2.19128e-26	2.79803	3.16328
		15.00	1.51121*	0.0896578	1.79015e-17	1.32858	1.69384
		16.00	2.14908*	0.0896578	5.17045e-22	1.96646	2.33171
	3.00	1.00	-1.16700*	0.0896578	2.49957e-14	-1.34963	-0.984377
		2.00	-.77631*	0.0896578	6.79088e-10	-0.958942	-0.593688
		4.00	2.45702*	0.0896578	8.64376e-24	2.27439	2.63964
		5.00	-1.25398*	0.0896578	3.49886e-15	-1.43661	-1.07136
		6.00	-1.03535*	0.0896578	5.99068e-13	-1.21798	-0.852727
		7.00	.71597*	0.0896578	4.08107e-09	0.533348	0.898601
		8.00	2.39383*	0.0896578	1.92316e-23	2.21121	2.57646
		9.00	3.63702*	0.0896578	4.33943e-29	3.45439	3.81965
		10.00	.73378*	0.0896578	2.39022e-09	0.551149	0.916403
		11.00	-.36780*	0.0896578	0.000262536	-0.550427	-0.185173
		12.00	1.38211*	0.0896578	2.29979e-16	1.19948	1.56474
		13.00	1.74564*	0.0896578	2.64243e-19	1.56302	1.92827
		14.00	2.20434*	0.0896578	2.38968e-22	2.02172	2.38697
		15.00	.73490*	0.0896578	2.31149e-09	0.552269	0.917522
		16.00	1.37277*	0.0896578	2.78629e-16	1.19014	1.55539
	4.00	1.00	-3.62402*	0.0896578	4.85592e-29	-3.80665	-3.44139
		2.00	-3.23333*	0.0896578	1.73159e-27	-3.41596	-3.0507
		3.00	-2.45702*	0.0896578	8.64376e-24	-2.63964	-2.27439
		5.00	-3.71100*	0.0896578	2.305e-29	-3.89362	-3.52837
		6.00	-3.49237*	0.0896578	1.55087e-28	-3.675	-3.30974
		7.00	-1.74104*	0.0896578	2.85708e-19	-1.92367	-1.55841
		8.00	-0.0631805	0.0896578	0.486104	-0.245807	0.119446
		9.00	1.18000*	0.0896578	1.85112e-14	0.997377	1.36263
		10.00	-1.72324*	0.0896578	3.87079e-19	-1.90587	-1.54061
		11.00	-2.82482*	0.0896578	1.16283e-25	-3.00744	-2.64219
		12.00	-1.07490*	0.0896578	2.24629e-13	-1.25753	-0.892278
		13.00	-.71137*	0.0896578	4.6903e-09	-0.893998	-0.528744
		14.00	-.25267*	0.0896578	0.00821306	-0.4353	-0.0700462
		15.00	-1.72212*	0.0896578	3.9458e-19	-1.90475	-1.53949
		16.00	-1.08425*	0.0896578	1.78776e-13	-1.26687	-0.901621
	5.00	1.00	0.0869785	0.0896578	0.339264	-0.0956483	0.269605
		2.00	.47767*	0.0896578	7.65796e-06	0.29504	0.660294
		3.00	1.25398*	0.0896578	3.49886e-15	1.07136	1.43661
		4.00	3.71100*	0.0896578	2.305e-29	3.52837	3.89362
		6.00	.21863*	0.0896578	0.0204803	0.0360009	0.401255
		7.00	1.96996*	0.0896578	7.17292e-21	1.78733	2.15258
		8.00	3.64782*	0.0896578	3.95361e-29	3.46519	3.83044
		9.00	4.89100*	0.0896578	3.78723e-33	4.70837	5.07363
		10.00	1.98776*	0.0896578	5.47216e-21	1.80513	2.17038
		11.00	.88618*	0.0896578	3.01344e-11	0.703555	1.06881
		12.00	2.63609*	0.0896578	9.89211e-25	2.45347	2.81872
		13.00	2.99963*	0.0896578	1.79856e-26	2.817	3.18225
		14.00	3.45832*	0.0896578	2.10845e-28	3.2757	3.64095
		15.00	1.98888*	0.0896578	5.38017e-21	1.80625	2.1715
		16.00	2.62675*	0.0896578	1.10387e-24	2.44412	2.80938
	6.00	1.00	-0.131649	0.0896578	0.15177	-0.314276	0.0509776
		2.00	.25904*	0.0896578	0.00687766	0.0764125	0.441666
		3.00	1.03535*	0.0896578	5.99068e-13	0.852727	1.21798
		4.00	3.49237*	0.0896578	1.55087e-28	3.30974	3.675
		5.00	-.21863*	0.0896578	0.0204803	-0.401255	-0.0360009
		7.00	1.75133*	0.0896578	2.40009e-19	1.5687	1.93396
		8.00	3.42919*	0.0896578	2.74863e-28	3.24656	3.61182
		9.00	4.67237*	0.0896578	1.61057e-32	4.48975	4.855
		10.00	1.76913*	0.0896578	1.77885e-19	1.5865	1.95176
		11.00	.66755*	0.0896578	1.79112e-08	0.484927	0.850181
		12.00	2.41746*	0.0896578	1.42279e-23	2.23484	2.60009
		13.00	2.78100*	0.0896578	1.88837e-25	2.59837	2.96363
		14.00	3.23970*	0.0896578	1.62833e-27	3.05707	3.42232
		15.00	1.77025*	0.0896578	1.7458e-19	1.58762	1.95288
		16.00	2.40812*	0.0896578	1.6023e-23	2.22549	2.59075
	7.00	1.00	-1.88298*	0.0896578	2.77808e-20	-2.0656	-1.70035
		2.00	-1.49229*	0.0896578	2.57386e-17	-1.67492	-1.30966
		3.00	-.71597*	0.0896578	4.08107e-09	-0.898601	-0.533348
		4.00	1.74104*	0.0896578	2.85708e-19	1.55841	1.92367
		5.00	-1.96996*	0.0896578	7.17292e-21	-2.15258	-1.78733
		6.00	-1.75133*	0.0896578	2.40009e-19	-1.93396	-1.5687
		8.00	1.67786*	0.0896578	8.49689e-19	1.49523	1.86049
		9.00	2.92104*	0.0896578	4.10809e-26	2.73842	3.10367
		10.00	0.0178012	0.0896578	0.843874	-0.164826	0.200428
		11.00	-1.08377*	0.0896578	1.80847e-13	-1.2664	-0.901148
		12.00	.66614*	0.0896578	1.87134e-08	0.483509	0.848763
		13.00	1.02967*	0.0896578	6.91107e-13	0.847043	1.2123
		14.00	1.48837*	0.0896578	2.77632e-17	1.30574	1.67099
		15.00	0.0189211	0.0896578	0.834197	-0.163706	0.201548
		16.00	.65679*	0.0896578	2.49945e-08	0.474166	0.83942
	8.00	1.00	-3.56084*	0.0896578	8.43445e-29	-3.74346	-3.37821
		2.00	-3.17015*	0.0896578	3.20757e-27	-3.35278	-2.98752
		3.00	-2.39383*	0.0896578	1.92316e-23	-2.57646	-2.21121
		4.00	0.0631805	0.0896578	0.486104	-0.119446	0.245807
		5.00	-3.64782*	0.0896578	3.95361e-29	-3.83044	-3.46519
		6.00	-3.42919*	0.0896578	2.74863e-28	-3.61182	-3.24656
		7.00	-1.67786*	0.0896578	8.49689e-19	-1.86049	-1.49523
		9.00	1.24318*	0.0896578	4.4421e-15	1.06056	1.42581
		10.00	-1.66006*	0.0896578	1.16232e-18	-1.84269	-1.47743
		11.00	-2.76163*	0.0896578	2.34496e-25	-2.94426	-2.57901
		12.00	-1.01172*	0.0896578	1.08871e-12	-1.19435	-0.829097
		13.00	-.64819*	0.0896578	3.26614e-08	-0.830817	-0.465563
		14.00	-.18949*	0.0896578	0.0424461	-0.372119	-0.00686572
		15.00	-1.65894*	0.0896578	1.18557e-18	-1.84157	-1.47631
		16.00	-1.02107*	0.0896578	8.588e-13	-1.20369	-0.83844
	9.00	1.00	-4.80402*	0.0896578	6.68449e-33	-4.98665	-4.6214
		2.00	-4.41333*	0.0896578	9.77599e-32	-4.59596	-4.23071
		3.00	-3.63702*	0.0896578	4.33943e-29	-3.81965	-3.45439
		4.00	-1.18000*	0.0896578	1.85112e-14	-1.36263	-0.997377
		5.00	-4.89100*	0.0896578	3.78723e-33	-5.07363	-4.70837
		6.00	-4.67237*	0.0896578	1.61057e-32	-4.855	-4.48975
		7.00	-2.92104*	0.0896578	4.10809e-26	-3.10367	-2.73842
		8.00	-1.24318*	0.0896578	4.4421e-15	-1.42581	-1.06056
		10.00	-2.90324*	0.0896578	4.9678e-26	-3.08587	-2.72062
		11.00	-4.00482*	0.0896578	2.09518e-30	-4.18745	-3.82219
		12.00	-2.25491*	0.0896578	1.19729e-22	-2.43753	-2.07228
		13.00	-1.89137*	0.0896578	2.43196e-20	-2.074	-1.70875
		14.00	-1.43268*	0.0896578	8.2806e-17	-1.6153	-1.25005
		15.00	-2.90212*	0.0896578	5.02773e-26	-3.08475	-2.7195
		16.00	-2.26425*	0.0896578	1.05539e-22	-2.44688	-2.08162
	10.00	1.00	-1.90078*	0.0896578	2.09648e-20	-2.08341	-1.71815
		2.00	-1.51009*	0.0896578	1.82885e-17	-1.69272	-1.32746
		3.00	-.73378*	0.0896578	2.39022e-09	-0.916403	-0.551149
		4.00	1.72324*	0.0896578	3.87079e-19	1.54061	1.90587
		5.00	-1.98776*	0.0896578	5.47216e-21	-2.17038	-1.80513
		6.00	-1.76913*	0.0896578	1.77885e-19	-1.95176	-1.5865
		7.00	-0.0178012	0.0896578	0.843874	-0.200428	0.164826
		8.00	1.66006*	0.0896578	1.16232e-18	1.47743	1.84269
		9.00	2.90324*	0.0896578	4.9678e-26	2.72062	3.08587
		11.00	-1.10158*	0.0896578	1.17454e-13	-1.2842	-0.918949
		12.00	.64833*	0.0896578	3.25145e-08	0.465708	0.830962
		13.00	1.01187*	0.0896578	1.0847e-12	0.829242	1.1945
		14.00	1.47057*	0.0896578	3.92298e-17	1.28794	1.65319
		15.00	0.00111989	0.0896578	0.990112	-0.181507	0.183747
		16.00	.63899*	0.0896578	4.35243e-08	0.456365	0.821619
	11.00	1.00	-.79920*	0.0896578	3.49188e-10	-0.98183	-0.616576
		2.00	-.40851*	0.0896578	7.17833e-05	-0.591141	-0.225888
		3.00	.36780*	0.0896578	0.000262536	0.185173	0.550427
		4.00	2.82482*	0.0896578	1.16283e-25	2.64219	3.00744
		5.00	-.88618*	0.0896578	3.01344e-11	-1.06881	-0.703555
		6.00	-.66755*	0.0896578	1.79112e-08	-0.850181	-0.484927
		7.00	1.08377*	0.0896578	1.80847e-13	0.901148	1.2664
		8.00	2.76163*	0.0896578	2.34496e-25	2.57901	2.94426
		9.00	4.00482*	0.0896578	2.09518e-30	3.82219	4.18745
		10.00	1.10158*	0.0896578	1.17454e-13	0.918949	1.2842
		12.00	1.74991*	0.0896578	2.45831e-19	1.56728	1.93254
		13.00	2.11344*	0.0896578	8.58673e-22	1.93082	2.29607
		14.00	2.57214*	0.0896578	2.11096e-24	2.38952	2.75477
		15.00	1.10270*	0.0896578	1.14326e-13	0.920069	1.28532
		16.00	1.74057*	0.0896578	2.88012e-19	1.55794	1.92319
	12.00	1.00	-2.54911*	0.0896578	2.78538e-24	-2.73174	-2.36649
		2.00	-2.15843*	0.0896578	4.53228e-22	-2.34105	-1.9758
		3.00	-1.38211*	0.0896578	2.29979e-16	-1.56474	-1.19948
		4.00	1.07490*	0.0896578	2.24629e-13	0.892278	1.25753
		5.00	-2.63609*	0.0896578	9.89211e-25	-2.81872	-2.45347
		6.00	-2.41746*	0.0896578	1.42279e-23	-2.60009	-2.23484
		7.00	-.66614*	0.0896578	1.87134e-08	-0.848763	-0.483509
		8.00	1.01172*	0.0896578	1.08871e-12	0.829097	1.19435
		9.00	2.25491*	0.0896578	1.19729e-22	2.07228	2.43753
		10.00	-.64833*	0.0896578	3.25145e-08	-0.830962	-0.465708
		11.00	-1.74991*	0.0896578	2.45831e-19	-1.93254	-1.56728
		13.00	.36353*	0.0896578	0.000300276	0.180907	0.546161
		14.00	.82223*	0.0896578	1.80361e-10	0.639605	1.00486
		15.00	-.64722*	0.0896578	3.36692e-08	-0.829842	-0.464588
		16.00	-0.00934284	0.0896578	0.917657	-0.19197	0.173284
	13.00	1.00	-2.91265*	0.0896578	4.49268e-26	-3.09527	-2.73002
		2.00	-2.52196*	0.0896578	3.87404e-24	-2.70459	-2.33933
		3.00	-1.74564*	0.0896578	2.64243e-19	-1.92827	-1.56302
		4.00	.71137*	0.0896578	4.6903e-09	0.528744	0.893998
		5.00	-2.99963*	0.0896578	1.79856e-26	-3.18225	-2.817
		6.00	-2.78100*	0.0896578	1.88837e-25	-2.96363	-2.59837
		7.00	-1.02967*	0.0896578	6.91107e-13	-1.2123	-0.847043
		8.00	.64819*	0.0896578	3.26614e-08	0.465563	0.830817
		9.00	1.89137*	0.0896578	2.43196e-20	1.70875	2.074
		10.00	-1.01187*	0.0896578	1.0847e-12	-1.1945	-0.829242
		11.00	-2.11344*	0.0896578	8.58673e-22	-2.29607	-1.93082
		12.00	-.36353*	0.0896578	0.000300276	-0.546161	-0.180907
		14.00	.45870*	0.0896578	1.41778e-05	0.276071	0.641325
		15.00	-1.01075*	0.0896578	1.11609e-12	-1.19338	-0.828122
		16.00	-.37288*	0.0896578	0.000223661	-0.555503	-0.19025
	14.00	1.00	-3.37135*	0.0896578	4.6832e-28	-3.55397	-3.18872
		2.00	-2.98066*	0.0896578	2.19128e-26	-3.16328	-2.79803
		3.00	-2.20434*	0.0896578	2.38968e-22	-2.38697	-2.02172
		4.00	.25267*	0.0896578	0.00821306	0.0700462	0.4353
		5.00	-3.45832*	0.0896578	2.10845e-28	-3.64095	-3.2757
		6.00	-3.23970*	0.0896578	1.62833e-27	-3.42232	-3.05707
		7.00	-1.48837*	0.0896578	2.77632e-17	-1.67099	-1.30574
		8.00	.18949*	0.0896578	0.0424461	0.00686572	0.372119
		9.00	1.43268*	0.0896578	8.2806e-17	1.25005	1.6153
		10.00	-1.47057*	0.0896578	3.92298e-17	-1.65319	-1.28794
		11.00	-2.57214*	0.0896578	2.11096e-24	-2.75477	-2.38952
		12.00	-.82223*	0.0896578	1.80361e-10	-1.00486	-0.639605
		13.00	-.45870*	0.0896578	1.41778e-05	-0.641325	-0.276071
		15.00	-1.46945*	0.0896578	4.00969e-17	-1.65207	-1.28682
		16.00	-.83157*	0.0896578	1.38295e-10	-1.0142	-0.648947
	15.00	1.00	-1.90190*	0.0896578	2.05984e-20	-2.08453	-1.71927
		2.00	-1.51121*	0.0896578	1.79015e-17	-1.69384	-1.32858
		3.00	-.73490*	0.0896578	2.31149e-09	-0.917522	-0.552269
		4.00	1.72212*	0.0896578	3.9458e-19	1.53949	1.90475
		5.00	-1.98888*	0.0896578	5.38017e-21	-2.1715	-1.80625
		6.00	-1.77025*	0.0896578	1.7458e-19	-1.95288	-1.58762
		7.00	-0.0189211	0.0896578	0.834197	-0.201548	0.163706
		8.00	1.65894*	0.0896578	1.18557e-18	1.47631	1.84157
		9.00	2.90212*	0.0896578	5.02773e-26	2.7195	3.08475
		10.00	-0.00111989	0.0896578	0.990112	-0.183747	0.181507
		11.00	-1.10270*	0.0896578	1.14326e-13	-1.28532	-0.920069
		12.00	.64722*	0.0896578	3.36692e-08	0.464588	0.829842
		13.00	1.01075*	0.0896578	1.11609e-12	0.828122	1.19338
		14.00	1.46945*	0.0896578	4.00969e-17	1.28682	1.65207
		16.00	.63787*	0.0896578	4.5076e-08	0.455245	0.820499
	16.00	1.00	-2.53977*	0.0896578	3.11904e-24	-2.7224	-2.35714
		2.00	-2.14908*	0.0896578	5.17045e-22	-2.33171	-1.96646
		3.00	-1.37277*	0.0896578	2.78629e-16	-1.55539	-1.19014
		4.00	1.08425*	0.0896578	1.78776e-13	0.901621	1.26687
		5.00	-2.62675*	0.0896578	1.10387e-24	-2.80938	-2.44412
		6.00	-2.40812*	0.0896578	1.6023e-23	-2.59075	-2.22549
		7.00	-.65679*	0.0896578	2.49945e-08	-0.83942	-0.474166
		8.00	1.02107*	0.0896578	8.588e-13	0.83844	1.20369
		9.00	2.26425*	0.0896578	1.05539e-22	2.08162	2.44688
		10.00	-.63899*	0.0896578	4.35243e-08	-0.821619	-0.456365
		11.00	-1.74057*	0.0896578	2.88012e-19	-1.92319	-1.55794
		12.00	0.00934284	0.0896578	0.917657	-0.173284	0.19197
		13.00	.37288*	0.0896578	0.000223661	0.19025	0.555503
		14.00	.83157*	0.0896578	1.38295e-10	0.648947	1.0142
		15.00	-.63787*	0.0896578	4.5076e-08	-0.820499	-0.455245
*. The mean difference is significant at the 0.05 level.
Homogeneous Subsets
W_An
OBP		N	Subset for alpha = 0.05
			1	2	3	4	5	6	7	8	9	10	11
Duncana	9.00	3	1.40392
	4.00	3		2.58393
	8.00	3		2.64711
	14.00	3			2.8366
	13.00	3				3.2953
	12.00	3					3.65883
	16.00	3					3.66818
	15.00	3						4.30605
	10.00	3						4.30717
	7.00	3						4.32497
	3.00	3							5.04094
	11.00	3								5.40874
	2.00	3									5.81726
	6.00	3										6.0763
	1.00	3										6.20795	6.20795
	5.00	3											6.29493
	Sig.		1	0.486104	1	1	0.917657	0.844326	1	1	1	0.15177	0.339264
Means for groups in homogeneous subsets are displayed.
a. Uses Harmonic Mean Sample Size = 3.000.
Means Plots
ONEWAY W_H BY OBP
/STATISTICS DESCRIPTIVES
/PLOT MEANS
/MISSING ANALYSIS
/POSTHOC=DUNCAN LSD ALPHA(0.05).
ANOVA
W_H
	Sum of Squares	df	Mean Square	F	Sig.
Between Groups	103.089	15	6.87259	1116.67	4.13351e-39
Within Groups	0.196945	32	0.00615453
Total	103.286	47
Post Hoc Tests
Multiple Comparisons
Dependent Variable: W_H
(I) OBP			Mean Difference (I-J)	Std. Error	Sig.	95% Confidence Interval
						Lower Bound	Upper Bound
LSD	1.00	2.00	-1.04205*	0.0640548	4.96231e-17	-1.17253	-0.911575
		3.00	-3.19879*	0.0640548	6.20178e-32	-3.32926	-3.06831
		4.00	-.98948*	0.0640548	2.1687e-16	-1.11995	-0.859004
		5.00	.48557*	0.0640548	1.23365e-08	0.355096	0.616047
		6.00	.46096*	0.0640548	3.58513e-08	0.33048	0.591431
		7.00	-2.21827*	0.0640548	6.13687e-27	-2.34875	-2.0878
		8.00	2.41300*	0.0640548	4.42372e-28	2.28253	2.54348
		9.00	2.18682*	0.0640548	9.58005e-27	2.05634	2.31729
		10.00	-1.13421*	0.0640548	4.28941e-18	-1.26468	-1.00373
		11.00	.52649*	0.0640548	2.17511e-09	0.396015	0.656966
		12.00	-.60016*	0.0640548	1.08813e-10	-0.73064	-0.469689
		13.00	-1.36815*	0.0640548	1.67677e-20	-1.49863	-1.23768
		14.00	.93594*	0.0640548	1.03775e-15	0.805462	1.06641
		15.00	-1.65321*	0.0640548	5.43376e-23	-1.78368	-1.52273
		16.00	-1.06702*	0.0640548	2.51358e-17	-1.1975	-0.936549
	2.00	1.00	1.04205*	0.0640548	4.96231e-17	0.911575	1.17253
		3.00	-2.15673*	0.0640548	1.47503e-26	-2.28721	-2.02626
		4.00	0.0525714	0.0640548	0.417875	-0.0779039	0.183047
		5.00	1.52762*	0.0640548	6.03025e-22	1.39715	1.6581
		6.00	1.50301*	0.0640548	9.86842e-22	1.37253	1.63348
		7.00	-1.17622*	0.0640548	1.48198e-18	-1.3067	-1.04575
		8.00	3.45505*	0.0640548	5.41632e-33	3.32458	3.58553
		9.00	3.22887*	0.0640548	4.61343e-32	3.09839	3.35934
		10.00	-0.0921547	0.0640548	0.15995	-0.22263	0.0383207
		11.00	1.56854*	0.0640548	2.70087e-22	1.43807	1.69902
		12.00	.44189*	0.0640548	8.2807e-08	0.311411	0.572362
		13.00	-.32610*	0.0640548	1.52517e-05	-0.456578	-0.195628
		14.00	1.97799*	0.0640548	2.16895e-25	1.84751	2.10846
		15.00	-.61116*	0.0640548	7.06391e-11	-0.741631	-0.48068
		16.00	-0.024974	0.0640548	0.699205	-0.155449	0.105501
	3.00	1.00	3.19879*	0.0640548	6.20178e-32	3.06831	3.32926
		2.00	2.15673*	0.0640548	1.47503e-26	2.02626	2.28721
		4.00	2.20931*	0.0640548	6.96336e-27	2.07883	2.33978
		5.00	3.68436*	0.0640548	7.0719e-34	3.55388	3.81483
		6.00	3.65974*	0.0640548	8.74637e-34	3.52927	3.79022
		7.00	.98051*	0.0640548	2.80601e-16	0.850036	1.11099
		8.00	5.61179*	0.0640548	1.09328e-39	5.48131	5.74226
		9.00	5.38560*	0.0640548	4.05581e-39	5.25512	5.51608
		10.00	2.06458*	0.0640548	5.73857e-26	1.9341	2.19506
		11.00	3.72528*	0.0640548	4.98256e-34	3.5948	3.85575
		12.00	2.59862*	0.0640548	4.32895e-29	2.46815	2.7291
		13.00	1.83063*	0.0640548	2.37467e-24	1.70016	1.96111
		14.00	4.13472*	0.0640548	1.82032e-35	4.00425	4.2652
		15.00	1.54558*	0.0640548	4.22896e-22	1.4151	1.67605
		16.00	2.13176*	0.0640548	2.11984e-26	2.00128	2.26224
	4.00	1.00	.98948*	0.0640548	2.1687e-16	0.859004	1.11995
		2.00	-0.0525714	0.0640548	0.417875	-0.183047	0.0779039
		3.00	-2.20931*	0.0640548	6.96336e-27	-2.33978	-2.07883
		5.00	1.47505*	0.0640548	1.74184e-21	1.34458	1.60553
		6.00	1.45043*	0.0640548	2.89575e-21	1.31996	1.58091
		7.00	-1.22879*	0.0640548	4.09555e-19	-1.35927	-1.09832
		8.00	3.40248*	0.0640548	8.80046e-33	3.27201	3.53296
		9.00	3.17629*	0.0640548	7.75105e-32	3.04582	3.30677
		10.00	-.14473*	0.0640548	0.0308024	-0.275202	-0.0142507
		11.00	1.51597*	0.0640548	7.60691e-22	1.38549	1.64645
		12.00	.38931*	0.0640548	8.66633e-07	0.258839	0.51979
		13.00	-.37867*	0.0640548	1.40165e-06	-0.50915	-0.248199
		14.00	1.92542*	0.0640548	4.99466e-25	1.79494	2.05589
		15.00	-.66373*	0.0640548	9.43355e-12	-0.794202	-0.533251
		16.00	-0.0775454	0.0640548	0.234911	-0.208021	0.05293
	5.00	1.00	-.48557*	0.0640548	1.23365e-08	-0.616047	-0.355096
		2.00	-1.52762*	0.0640548	6.03025e-22	-1.6581	-1.39715
		3.00	-3.68436*	0.0640548	7.0719e-34	-3.81483	-3.55388
		4.00	-1.47505*	0.0640548	1.74184e-21	-1.60553	-1.34458
		6.00	-0.024616	0.0640548	0.703301	-0.155091	0.105859
		7.00	-2.70385*	0.0640548	1.24326e-29	-2.83432	-2.57337
		8.00	1.92743*	0.0640548	4.83568e-25	1.79696	2.05791
		9.00	1.70124*	0.0640548	2.26086e-23	1.57077	1.83172
		10.00	-1.61978*	0.0640548	1.01418e-22	-1.75025	-1.4893
		11.00	0.0409189	0.0640548	0.527493	-0.0895565	0.171394
		12.00	-1.08574*	0.0640548	1.52256e-17	-1.21621	-0.955261
		13.00	-1.85373*	0.0640548	1.61316e-24	-1.9842	-1.72325
		14.00	.45037*	0.0640548	5.70075e-08	0.31989	0.580841
		15.00	-2.13878*	0.0640548	1.91369e-26	-2.26925	-2.0083
		16.00	-1.55260*	0.0640548	3.68509e-22	-1.68307	-1.42212
	6.00	1.00	-.46096*	0.0640548	3.58513e-08	-0.591431	-0.33048
		2.00	-1.50301*	0.0640548	9.86842e-22	-1.63348	-1.37253
		3.00	-3.65974*	0.0640548	8.74637e-34	-3.79022	-3.52927
		4.00	-1.45043*	0.0640548	2.89575e-21	-1.58091	-1.31996
		5.00	0.024616	0.0640548	0.703301	-0.105859	0.155091
		7.00	-2.67923*	0.0640548	1.65755e-29	-2.8097	-2.54875
		8.00	1.95205*	0.0640548	3.26486e-25	1.82157	2.08252
		9.00	1.72586*	0.0640548	1.45519e-23	1.59538	1.85633
		10.00	-1.59516*	0.0640548	1.61789e-22	-1.72564	-1.46469
		11.00	0.0655349	0.0640548	0.31393	-0.0649405	0.19601
		12.00	-1.06112*	0.0640548	2.94871e-17	-1.1916	-0.930645
		13.00	-1.82911*	0.0640548	2.43634e-24	-1.95958	-1.69863
		14.00	.47498*	0.0640548	1.94826e-08	0.344506	0.605457
		15.00	-2.11416*	0.0640548	2.74374e-26	-2.24464	-1.98369
		16.00	-1.52798*	0.0640548	5.98753e-22	-1.65846	-1.39751
	7.00	1.00	2.21827*	0.0640548	6.13687e-27	2.0878	2.34875
		2.00	1.17622*	0.0640548	1.48198e-18	1.04575	1.3067
		3.00	-.98051*	0.0640548	2.80601e-16	-1.11099	-0.850036
		4.00	1.22879*	0.0640548	4.09555e-19	1.09832	1.35927
		5.00	2.70385*	0.0640548	1.24326e-29	2.57337	2.83432
		6.00	2.67923*	0.0640548	1.65755e-29	2.54875	2.8097
		8.00	4.63128*	0.0640548	4.94823e-37	4.5008	4.76175
		9.00	4.40509*	0.0640548	2.43221e-36	4.27461	4.53556
		10.00	1.08407*	0.0640548	1.59169e-17	0.953593	1.21454
		11.00	2.74476*	0.0640548	7.75069e-30	2.61429	2.87524
		12.00	1.61811*	0.0640548	1.04657e-22	1.48763	1.74858
		13.00	.85012*	0.0640548	1.47454e-14	0.719644	0.980595
		14.00	3.15421*	0.0640548	9.66282e-32	3.02374	3.28469
		15.00	.56507*	0.0640548	4.43693e-10	0.434592	0.695543
		16.00	1.15125*	0.0640548	2.77653e-18	1.02077	1.28172
	8.00	1.00	-2.41300*	0.0640548	4.42372e-28	-2.54348	-2.28253
		2.00	-3.45505*	0.0640548	5.41632e-33	-3.58553	-3.32458
		3.00	-5.61179*	0.0640548	1.09328e-39	-5.74226	-5.48131
		4.00	-3.40248*	0.0640548	8.80046e-33	-3.53296	-3.27201
		5.00	-1.92743*	0.0640548	4.83568e-25	-2.05791	-1.79696
		6.00	-1.95205*	0.0640548	3.26486e-25	-2.08252	-1.82157
		7.00	-4.63128*	0.0640548	4.94823e-37	-4.76175	-4.5008
		9.00	-.22619*	0.0640548	0.00128003	-0.356663	-0.0957118
		10.00	-3.54721*	0.0640548	2.35314e-33	-3.67768	-3.41673
		11.00	-1.88651*	0.0640548	9.38825e-25	-2.01699	-1.75604
		12.00	-3.01317*	0.0640548	4.09689e-31	-3.14364	-2.88269
		13.00	-3.78116*	0.0640548	3.10734e-34	-3.91163	-3.65068
		14.00	-1.47707*	0.0640548	1.67144e-21	-1.60754	-1.34659
		15.00	-4.06621*	0.0640548	3.09469e-35	-4.19668	-3.93573
		16.00	-3.48003*	0.0640548	4.31182e-33	-3.6105	-3.34955
	9.00	1.00	-2.18682*	0.0640548	9.58005e-27	-2.31729	-2.05634
		2.00	-3.22887*	0.0640548	4.61343e-32	-3.35934	-3.09839
		3.00	-5.38560*	0.0640548	4.05581e-39	-5.51608	-5.25512
		4.00	-3.17629*	0.0640548	7.75105e-32	-3.30677	-3.04582
		5.00	-1.70124*	0.0640548	2.26086e-23	-1.83172	-1.57077
		6.00	-1.72586*	0.0640548	1.45519e-23	-1.85633	-1.59538
		7.00	-4.40509*	0.0640548	2.43221e-36	-4.53556	-4.27461
		8.00	.22619*	0.0640548	0.00128003	0.0957118	0.356663
		10.00	-3.32102*	0.0640548	1.89464e-32	-3.4515	-3.19055
		11.00	-1.66032*	0.0640548	4.76469e-23	-1.7908	-1.52985
		12.00	-2.78698*	0.0640548	4.79397e-30	-2.91745	-2.6565
		13.00	-3.55497*	0.0640548	2.19572e-33	-3.68544	-3.42449
		14.00	-1.25088*	0.0640548	2.41925e-19	-1.38135	-1.1204
		15.00	-3.84002*	0.0640548	1.90357e-34	-3.9705	-3.70955
		16.00	-3.25384*	0.0640548	3.616e-32	-3.38432	-3.12336
	10.00	1.00	1.13421*	0.0640548	4.28941e-18	1.00373	1.26468
		2.00	0.0921547	0.0640548	0.15995	-0.0383207	0.22263
		3.00	-2.06458*	0.0640548	5.73857e-26	-2.19506	-1.9341
		4.00	.14473*	0.0640548	0.0308024	0.0142507	0.275202
		5.00	1.61978*	0.0640548	1.01418e-22	1.4893	1.75025
		6.00	1.59516*	0.0640548	1.61789e-22	1.46469	1.72564
		7.00	-1.08407*	0.0640548	1.59169e-17	-1.21454	-0.953593
		8.00	3.54721*	0.0640548	2.35314e-33	3.41673	3.67768
		9.00	3.32102*	0.0640548	1.89464e-32	3.19055	3.4515
		11.00	1.66070*	0.0640548	4.7322e-23	1.53022	1.79117
		12.00	.53404*	0.0640548	1.58773e-09	0.403566	0.664516
		13.00	-.23395*	0.0640548	0.000919858	-0.364424	-0.103473
		14.00	2.07014*	0.0640548	5.27824e-26	1.93967	2.20062
		15.00	-.51900*	0.0640548	2.97739e-09	-0.649476	-0.388525
		16.00	0.0671807	0.0640548	0.302127	-0.0632947	0.197656
	11.00	1.00	-.52649*	0.0640548	2.17511e-09	-0.656966	-0.396015
		2.00	-1.56854*	0.0640548	2.70087e-22	-1.69902	-1.43807
		3.00	-3.72528*	0.0640548	4.98256e-34	-3.85575	-3.5948
		4.00	-1.51597*	0.0640548	7.60691e-22	-1.64645	-1.38549
		5.00	-0.0409189	0.0640548	0.527493	-0.171394	0.0895565
		6.00	-0.0655349	0.0640548	0.31393	-0.19601	0.0649405
		7.00	-2.74476*	0.0640548	7.75069e-30	-2.87524	-2.61429
		8.00	1.88651*	0.0640548	9.38825e-25	1.75604	2.01699
		9.00	1.66032*	0.0640548	4.76469e-23	1.52985	1.7908
		10.00	-1.66070*	0.0640548	4.7322e-23	-1.79117	-1.53022
		12.00	-1.12666*	0.0640548	5.20987e-18	-1.25713	-0.99618
		13.00	-1.89464*	0.0640548	8.21976e-25	-2.02512	-1.76417
		14.00	.40945*	0.0640548	3.50505e-07	0.278971	0.539922
		15.00	-2.17970*	0.0640548	1.06048e-26	-2.31017	-2.04922
		16.00	-1.59352*	0.0640548	1.66959e-22	-1.72399	-1.46304
	12.00	1.00	.60016*	0.0640548	1.08813e-10	0.469689	0.73064
		2.00	-.44189*	0.0640548	8.2807e-08	-0.572362	-0.311411
		3.00	-2.59862*	0.0640548	4.32895e-29	-2.7291	-2.46815
		4.00	-.38931*	0.0640548	8.66633e-07	-0.51979	-0.258839
		5.00	1.08574*	0.0640548	1.52256e-17	0.955261	1.21621
		6.00	1.06112*	0.0640548	2.94871e-17	0.930645	1.1916
		7.00	-1.61811*	0.0640548	1.04657e-22	-1.74858	-1.48763
		8.00	3.01317*	0.0640548	4.09689e-31	2.88269	3.14364
		9.00	2.78698*	0.0640548	4.79397e-30	2.6565	2.91745
		10.00	-.53404*	0.0640548	1.58773e-09	-0.664516	-0.403566
		11.00	1.12666*	0.0640548	5.20987e-18	0.99618	1.25713
		13.00	-.76799*	0.0640548	2.24338e-13	-0.898465	-0.637514
		14.00	1.53610*	0.0640548	5.09761e-22	1.40563	1.66658
		15.00	-1.05304*	0.0640548	3.67283e-17	-1.18352	-0.922566
		16.00	-.46686*	0.0640548	2.7716e-08	-0.597336	-0.336385
	13.00	1.00	1.36815*	0.0640548	1.67677e-20	1.23768	1.49863
		2.00	.32610*	0.0640548	1.52517e-05	0.195628	0.456578
		3.00	-1.83063*	0.0640548	2.37467e-24	-1.96111	-1.70016
		4.00	.37867*	0.0640548	1.40165e-06	0.248199	0.50915
		5.00	1.85373*	0.0640548	1.61316e-24	1.72325	1.9842
		6.00	1.82911*	0.0640548	2.43634e-24	1.69863	1.95958
		7.00	-.85012*	0.0640548	1.47454e-14	-0.980595	-0.719644
		8.00	3.78116*	0.0640548	3.10734e-34	3.65068	3.91163
		9.00	3.55497*	0.0640548	2.19572e-33	3.42449	3.68544
		10.00	.23395*	0.0640548	0.000919858	0.103473	0.364424
		11.00	1.89464*	0.0640548	8.21976e-25	1.76417	2.02512
		12.00	.76799*	0.0640548	2.24338e-13	0.637514	0.898465
		14.00	2.30409*	0.0640548	1.87616e-27	2.17362	2.43457
		15.00	-.28505*	0.0640548	9.74297e-05	-0.415528	-0.154577
		16.00	.30113*	0.0640548	4.72741e-05	0.170654	0.431604
	14.00	1.00	-.93594*	0.0640548	1.03775e-15	-1.06641	-0.805462
		2.00	-1.97799*	0.0640548	2.16895e-25	-2.10846	-1.84751
		3.00	-4.13472*	0.0640548	1.82032e-35	-4.2652	-4.00425
		4.00	-1.92542*	0.0640548	4.99466e-25	-2.05589	-1.79494
		5.00	-.45037*	0.0640548	5.70075e-08	-0.580841	-0.31989
		6.00	-.47498*	0.0640548	1.94826e-08	-0.605457	-0.344506
		7.00	-3.15421*	0.0640548	9.66282e-32	-3.28469	-3.02374
		8.00	1.47707*	0.0640548	1.67144e-21	1.34659	1.60754
		9.00	1.25088*	0.0640548	2.41925e-19	1.1204	1.38135
		10.00	-2.07014*	0.0640548	5.27824e-26	-2.20062	-1.93967
		11.00	-.40945*	0.0640548	3.50505e-07	-0.539922	-0.278971
		12.00	-1.53610*	0.0640548	5.09761e-22	-1.66658	-1.40563
		13.00	-2.30409*	0.0640548	1.87616e-27	-2.43457	-2.17362
		15.00	-2.58914*	0.0640548	4.85532e-29	-2.71962	-2.45867
		16.00	-2.00296*	0.0640548	1.46997e-25	-2.13344	-1.87249
	15.00	1.00	1.65321*	0.0640548	5.43376e-23	1.52273	1.78368
		2.00	.61116*	0.0640548	7.06391e-11	0.48068	0.741631
		3.00	-1.54558*	0.0640548	4.22896e-22	-1.67605	-1.4151
		4.00	.66373*	0.0640548	9.43355e-12	0.533251	0.794202
		5.00	2.13878*	0.0640548	1.91369e-26	2.0083	2.26925
		6.00	2.11416*	0.0640548	2.74374e-26	1.98369	2.24464
		7.00	-.56507*	0.0640548	4.43693e-10	-0.695543	-0.434592
		8.00	4.06621*	0.0640548	3.09469e-35	3.93573	4.19668
		9.00	3.84002*	0.0640548	1.90357e-34	3.70955	3.9705
		10.00	.51900*	0.0640548	2.97739e-09	0.388525	0.649476
		11.00	2.17970*	0.0640548	1.06048e-26	2.04922	2.31017
		12.00	1.05304*	0.0640548	3.67283e-17	0.922566	1.18352
		13.00	.28505*	0.0640548	9.74297e-05	0.154577	0.415528
		14.00	2.58914*	0.0640548	4.85532e-29	2.45867	2.71962
		16.00	.58618*	0.0640548	1.89598e-10	0.455706	0.716657
	16.00	1.00	1.06702*	0.0640548	2.51358e-17	0.936549	1.1975
		2.00	0.024974	0.0640548	0.699205	-0.105501	0.155449
		3.00	-2.13176*	0.0640548	2.11984e-26	-2.26224	-2.00128
		4.00	0.0775454	0.0640548	0.234911	-0.05293	0.208021
		5.00	1.55260*	0.0640548	3.68509e-22	1.42212	1.68307
		6.00	1.52798*	0.0640548	5.98753e-22	1.39751	1.65846
		7.00	-1.15125*	0.0640548	2.77653e-18	-1.28172	-1.02077
		8.00	3.48003*	0.0640548	4.31182e-33	3.34955	3.6105
		9.00	3.25384*	0.0640548	3.616e-32	3.12336	3.38432
		10.00	-0.0671807	0.0640548	0.302127	-0.197656	0.0632947
		11.00	1.59352*	0.0640548	1.66959e-22	1.46304	1.72399
		12.00	.46686*	0.0640548	2.7716e-08	0.336385	0.597336
		13.00	-.30113*	0.0640548	4.72741e-05	-0.431604	-0.170654
		14.00	2.00296*	0.0640548	1.46997e-25	1.87249	2.13344
		15.00	-.58618*	0.0640548	1.89598e-10	-0.716657	-0.455706
*. The mean difference is significant at the 0.05 level.
Homogeneous Subsets
W_H
OBP		N	Subset for alpha = 0.05
			1	2	3	4	5	6	7	8	9	10	11	12
Duncana	8.00	3	2.64711
	9.00	3		2.8733
	14.00	3			4.12417
	11.00	3				4.53362
	5.00	3				4.57454
	6.00	3				4.59916
	1.00	3					5.06011
	12.00	3						5.66028
	4.00	3							6.04959
	2.00	3							6.10216	6.10216
	16.00	3							6.12714	6.12714
	10.00	3								6.19432
	13.00	3									6.42827
	15.00	3										6.71332
	7.00	3											7.27838
	3.00	3												8.2589
	Sig.		1	1	1	0.342708	1	1	0.262236	0.183671	1	1	1	1
Means for groups in homogeneous subsets are displayed.
a. Uses Harmonic Mean Sample Size = 3.000.
Means Plots
ONEWAY W_Th BY OBP
/STATISTICS DESCRIPTIVES
/PLOT MEANS
/MISSING ANALYSIS
/POSTHOC=DUNCAN LSD ALPHA(0.05).
ANOVA
W_Th
	Sum of Squares	df	Mean Square	F	Sig.
Between Groups	54.1712	15	3.61142	94.9549	3.53031e-22
Within Groups	1.21705	32	0.038033
Total	55.3883	47
Post Hoc Tests
Multiple Comparisons
Dependent Variable: W_Th
(I) OBP			Mean Difference (I-J)	Std. Error	Sig.	95% Confidence Interval
						Lower Bound	Upper Bound
LSD	1.00	2.00	-.84628*	0.159234	7.95221e-06	-1.17063	-0.521934
		3.00	-2.72726*	0.159234	1.12686e-17	-3.05161	-2.40292
		4.00	-0.219259	0.159234	0.17808	-0.543607	0.105089
		5.00	0.00530851	0.159234	0.973612	-0.31904	0.329657
		6.00	.91373*	0.159234	2.31858e-06	0.58938	1.23808
		7.00	-.64623*	0.159234	0.000297156	-0.970579	-0.321883
		8.00	1.46307*	0.159234	1.72504e-10	1.13872	1.78742
		9.00	.36886*	0.159234	0.02709	0.0445166	0.693213
		10.00	-1.13805*	0.159234	4.11482e-08	-1.4624	-0.8137
		11.00	0.100857	0.159234	0.530981	-0.223491	0.425205
		12.00	0.0509474	0.159234	0.751083	-0.273401	0.375295
		13.00	-.46134*	0.159234	0.00673966	-0.78569	-0.136994
		14.00	-2.61764*	0.159234	3.67711e-17	-2.94199	-2.2933
		15.00	-.89367*	0.159234	3.34375e-06	-1.21802	-0.569325
		16.00	-0.117071	0.159234	0.467564	-0.441419	0.207277
	2.00	1.00	.84628*	0.159234	7.95221e-06	0.521934	1.17063
		3.00	-1.88098*	0.159234	3.31479e-13	-2.20533	-1.55663
		4.00	.62702*	0.159234	0.000417029	0.302675	0.951371
		5.00	.85159*	0.159234	7.21651e-06	0.527243	1.17594
		6.00	1.76001*	0.159234	1.85201e-12	1.43566	2.08436
		7.00	0.200051	0.159234	0.218089	-0.124297	0.524399
		8.00	2.30935*	0.159234	1.27801e-15	1.98501	2.6337
		9.00	1.21515*	0.159234	1.07312e-08	0.890799	1.53949
		10.00	-0.291766	0.159234	0.076225	-0.616114	0.0325818
		11.00	.94714*	0.159234	1.26139e-06	0.622791	1.27149
		12.00	.89723*	0.159234	3.13343e-06	0.572882	1.22158
		13.00	.38494*	0.159234	0.0215021	0.0605926	0.709289
		14.00	-1.77136*	0.159234	1.57114e-12	-2.09571	-1.44701
		15.00	-0.0473907	0.159234	0.767919	-0.371739	0.276957
		16.00	.72921*	0.159234	6.71549e-05	0.404864	1.05356
	3.00	1.00	2.72726*	0.159234	1.12686e-17	2.40292	3.05161
		2.00	1.88098*	0.159234	3.31479e-13	1.55663	2.20533
		4.00	2.50800*	0.159234	1.24918e-16	2.18366	2.83235
		5.00	2.73257*	0.159234	1.06517e-17	2.40822	3.05692
		6.00	3.64099*	0.159234	2.15667e-21	3.31664	3.96534
		7.00	2.08103*	0.159234	2.23975e-14	1.75668	2.40538
		8.00	4.19034*	0.159234	2.99807e-23	3.86599	4.51468
		9.00	3.09613*	0.159234	2.74954e-19	2.77178	3.42048
		10.00	1.58922*	0.159234	2.37851e-11	1.26487	1.91356
		11.00	2.82812*	0.159234	3.92502e-18	2.50377	3.15247
		12.00	2.77821*	0.159234	6.58875e-18	2.45386	3.10256
		13.00	2.26592*	0.159234	2.16772e-15	1.94157	2.59027
		14.00	0.10962	0.159234	0.496147	-0.214728	0.433968
		15.00	1.83359*	0.159234	6.44916e-13	1.50924	2.15794
		16.00	2.61019*	0.159234	3.99059e-17	2.28585	2.93454
	4.00	1.00	0.219259	0.159234	0.17808	-0.105089	0.543607
		2.00	-.62702*	0.159234	0.000417029	-0.951371	-0.302675
		3.00	-2.50800*	0.159234	1.24918e-16	-2.83235	-2.18366
		5.00	0.224568	0.159234	0.168097	-0.0997805	0.548916
		6.00	1.13299*	0.159234	4.49835e-08	0.808639	1.45734
		7.00	-.42697*	0.159234	0.011495	-0.75132	-0.102624
		8.00	1.68233*	0.159234	5.80668e-12	1.35798	2.00668
		9.00	.58812*	0.159234	0.000821572	0.263776	0.912472
		10.00	-.91879*	0.159234	2.1141e-06	-1.24314	-0.594441
		11.00	0.320116	0.159234	0.0528853	-0.00423225	0.644464
		12.00	0.270206	0.159234	0.0994197	-0.0541416	0.594554
		13.00	-0.242083	0.159234	0.138256	-0.566431	0.0822654
		14.00	-2.39838*	0.159234	4.42639e-16	-2.72273	-2.07404
		15.00	-.67441*	0.159234	0.000179992	-0.998762	-0.350066
		16.00	0.102188	0.159234	0.525606	-0.22216	0.426536
	5.00	1.00	-0.00530851	0.159234	0.973612	-0.329657	0.31904
		2.00	-.85159*	0.159234	7.21651e-06	-1.17594	-0.527243
		3.00	-2.73257*	0.159234	1.06517e-17	-3.05692	-2.40822
		4.00	-0.224568	0.159234	0.168097	-0.548916	0.0997805
		6.00	.90842*	0.159234	2.55442e-06	0.584072	1.23277
		7.00	-.65154*	0.159234	0.000270475	-0.975888	-0.327192
		8.00	1.45776*	0.159234	1.87843e-10	1.13342	1.78211
		9.00	.36356*	0.159234	0.0292055	0.0392081	0.687904
		10.00	-1.14336*	0.159234	3.74807e-08	-1.46771	-0.819009
		11.00	0.0955483	0.159234	0.552698	-0.2288	0.419896
		12.00	0.0456389	0.159234	0.776254	-0.278709	0.369987
		13.00	-.46665*	0.159234	0.00619622	-0.790998	-0.142302
		14.00	-2.62295*	0.159234	3.46928e-17	-2.9473	-2.2986
		15.00	-.89898*	0.159234	3.03477e-06	-1.22333	-0.574633
		16.00	-0.122379	0.159234	0.447794	-0.446727	0.201969
	6.00	1.00	-.91373*	0.159234	2.31858e-06	-1.23808	-0.58938
		2.00	-1.76001*	0.159234	1.85201e-12	-2.08436	-1.43566
		3.00	-3.64099*	0.159234	2.15667e-21	-3.96534	-3.31664
		4.00	-1.13299*	0.159234	4.49835e-08	-1.45734	-0.808639
		5.00	-.90842*	0.159234	2.55442e-06	-1.23277	-0.584072
		7.00	-1.55996*	0.159234	3.73846e-11	-1.88431	-1.23561
		8.00	.54934*	0.159234	0.00159418	0.224996	0.873692
		9.00	-.54486*	0.159234	0.00171941	-0.869212	-0.220515
		10.00	-2.05178*	0.159234	3.2844e-14	-2.37612	-1.72743
		11.00	-.81287*	0.159234	1.46472e-05	-1.13722	-0.488523
		12.00	-.86278*	0.159234	5.8811e-06	-1.18713	-0.538433
		13.00	-1.37507*	0.159234	7.21496e-10	-1.69942	-1.05072
		14.00	-3.53137*	0.159234	5.42179e-21	-3.85572	-3.20702
		15.00	-1.80740*	0.159234	9.35956e-13	-2.13175	-1.48305
		16.00	-1.03080*	0.159234	2.77579e-07	-1.35515	-0.706451
	7.00	1.00	.64623*	0.159234	0.000297156	0.321883	0.970579
		2.00	-0.200051	0.159234	0.218089	-0.524399	0.124297
		3.00	-2.08103*	0.159234	2.23975e-14	-2.40538	-1.75668
		4.00	.42697*	0.159234	0.011495	0.102624	0.75132
		5.00	.65154*	0.159234	0.000270475	0.327192	0.975888
		6.00	1.55996*	0.159234	3.73846e-11	1.23561	1.88431
		8.00	2.10930*	0.159234	1.55266e-14	1.78496	2.43365
		9.00	1.01510*	0.159234	3.68285e-07	0.690748	1.33944
		10.00	-.49182*	0.159234	0.00413694	-0.816165	-0.167469
		11.00	.74709*	0.159234	4.85675e-05	0.42274	1.07144
		12.00	.69718*	0.159234	0.000119688	0.372831	1.02153
		13.00	0.18489	0.159234	0.25418	-0.139458	0.509238
		14.00	-1.97141*	0.159234	9.58631e-14	-2.29576	-1.64706
		15.00	-0.247442	0.159234	0.130031	-0.57179	0.0769065
		16.00	.52916*	0.159234	0.00223742	0.204813	0.853509
	8.00	1.00	-1.46307*	0.159234	1.72504e-10	-1.78742	-1.13872
		2.00	-2.30935*	0.159234	1.27801e-15	-2.6337	-1.98501
		3.00	-4.19034*	0.159234	2.99807e-23	-4.51468	-3.86599
		4.00	-1.68233*	0.159234	5.80668e-12	-2.00668	-1.35798
		5.00	-1.45776*	0.159234	1.87843e-10	-1.78211	-1.13342
		6.00	-.54934*	0.159234	0.00159418	-0.873692	-0.224996
		7.00	-2.10930*	0.159234	1.55266e-14	-2.43365	-1.78496
		9.00	-1.09421*	0.159234	8.93393e-08	-1.41856	-0.769859
		10.00	-2.60112*	0.159234	4.40973e-17	-2.92547	-2.27677
		11.00	-1.36222*	0.159234	8.92167e-10	-1.68656	-1.03787
		12.00	-1.41212*	0.159234	3.93066e-10	-1.73647	-1.08778
		13.00	-1.92441*	0.159234	1.81809e-13	-2.24876	-1.60007
		14.00	-4.08072*	0.159234	6.74592e-23	-4.40506	-3.75637
		15.00	-2.35674*	0.159234	7.24082e-16	-2.68109	-2.0324
		16.00	-1.58014*	0.159234	2.73528e-11	-1.90449	-1.25579
	9.00	1.00	-.36886*	0.159234	0.02709	-0.693213	-0.0445166
		2.00	-1.21515*	0.159234	1.07312e-08	-1.53949	-0.890799
		3.00	-3.09613*	0.159234	2.74954e-19	-3.42048	-2.77178
		4.00	-.58812*	0.159234	0.000821572	-0.912472	-0.263776
		5.00	-.36356*	0.159234	0.0292055	-0.687904	-0.0392081
		6.00	.54486*	0.159234	0.00171941	0.220515	0.869212
		7.00	-1.01510*	0.159234	3.68285e-07	-1.33944	-0.690748
		8.00	1.09421*	0.159234	8.93393e-08	0.769859	1.41856
		10.00	-1.50691*	0.159234	8.58382e-11	-1.83126	-1.18257
		11.00	-0.268008	0.159234	0.102087	-0.592356	0.0563402
		12.00	-0.317917	0.159234	0.0544409	-0.642265	0.00643077
		13.00	-.83021*	0.159234	1.06697e-05	-1.15455	-0.505858
		14.00	-2.98651*	0.159234	7.96143e-19	-3.31086	-2.66216
		15.00	-1.26254*	0.159234	4.76014e-09	-1.58689	-0.93819
		16.00	-.48594*	0.159234	0.0045501	-0.810283	-0.161587
	10.00	1.00	1.13805*	0.159234	4.11482e-08	0.8137	1.4624
		2.00	0.291766	0.159234	0.076225	-0.0325818	0.616114
		3.00	-1.58922*	0.159234	2.37851e-11	-1.91356	-1.26487
		4.00	.91879*	0.159234	2.1141e-06	0.594441	1.24314
		5.00	1.14336*	0.159234	3.74807e-08	0.819009	1.46771
		6.00	2.05178*	0.159234	3.2844e-14	1.72743	2.37612
		7.00	.49182*	0.159234	0.00413694	0.167469	0.816165
		8.00	2.60112*	0.159234	4.40973e-17	2.27677	2.92547
		9.00	1.50691*	0.159234	8.58382e-11	1.18257	1.83126
		11.00	1.23891*	0.159234	7.13009e-09	0.914557	1.56325
		12.00	1.18900*	0.159234	1.688e-08	0.864648	1.51334
		13.00	.67671*	0.159234	0.000172765	0.352359	1.00105
		14.00	-1.47960*	0.159234	1.3245e-10	-1.80394	-1.15525
		15.00	0.244376	0.159234	0.134687	-0.0799725	0.568724
		16.00	1.02098*	0.159234	3.31247e-07	0.69663	1.34533
	11.00	1.00	-0.100857	0.159234	0.530981	-0.425205	0.223491
		2.00	-.94714*	0.159234	1.26139e-06	-1.27149	-0.622791
		3.00	-2.82812*	0.159234	3.92502e-18	-3.15247	-2.50377
		4.00	-0.320116	0.159234	0.0528853	-0.644464	0.00423225
		5.00	-0.0955483	0.159234	0.552698	-0.419896	0.2288
		6.00	.81287*	0.159234	1.46472e-05	0.488523	1.13722
		7.00	-.74709*	0.159234	4.85675e-05	-1.07144	-0.42274
		8.00	1.36222*	0.159234	8.92167e-10	1.03787	1.68656
		9.00	0.268008	0.159234	0.102087	-0.0563402	0.592356
		10.00	-1.23891*	0.159234	7.13009e-09	-1.56325	-0.914557
		12.00	-0.0499094	0.159234	0.755984	-0.374257	0.274439
		13.00	-.56220*	0.159234	0.00128176	-0.886547	-0.23785
		14.00	-2.71850*	0.159234	1.23684e-17	-3.04285	-2.39415
		15.00	-.99453*	0.159234	5.33916e-07	-1.31888	-0.670182
		16.00	-0.217928	0.159234	0.180655	-0.542276	0.106421
	12.00	1.00	-0.0509474	0.159234	0.751083	-0.375295	0.273401
		2.00	-.89723*	0.159234	3.13343e-06	-1.22158	-0.572882
		3.00	-2.77821*	0.159234	6.58875e-18	-3.10256	-2.45386
		4.00	-0.270206	0.159234	0.0994197	-0.594554	0.0541416
		5.00	-0.0456389	0.159234	0.776254	-0.369987	0.278709
		6.00	.86278*	0.159234	5.8811e-06	0.538433	1.18713
		7.00	-.69718*	0.159234	0.000119688	-1.02153	-0.372831
		8.00	1.41212*	0.159234	3.93066e-10	1.08778	1.73647
		9.00	0.317917	0.159234	0.0544409	-0.00643077	0.642265
		10.00	-1.18900*	0.159234	1.688e-08	-1.51334	-0.864648
		11.00	0.0499094	0.159234	0.755984	-0.274439	0.374257
		13.00	-.51229*	0.159234	0.00295982	-0.836637	-0.187941
		14.00	-2.66859*	0.159234	2.11194e-17	-2.99294	-2.34424
		15.00	-.94462*	0.159234	1.32054e-06	-1.26897	-0.620272
		16.00	-0.168018	0.159234	0.29925	-0.492366	0.15633
	13.00	1.00	.46134*	0.159234	0.00673966	0.136994	0.78569
		2.00	-.38494*	0.159234	0.0215021	-0.709289	-0.0605926
		3.00	-2.26592*	0.159234	2.16772e-15	-2.59027	-1.94157
		4.00	0.242083	0.159234	0.138256	-0.0822654	0.566431
		5.00	.46665*	0.159234	0.00619622	0.142302	0.790998
		6.00	1.37507*	0.159234	7.21496e-10	1.05072	1.69942
		7.00	-0.18489	0.159234	0.25418	-0.509238	0.139458
		8.00	1.92441*	0.159234	1.81809e-13	1.60007	2.24876
		9.00	.83021*	0.159234	1.06697e-05	0.505858	1.15455
		10.00	-.67671*	0.159234	0.000172765	-1.00105	-0.352359
		11.00	.56220*	0.159234	0.00128176	0.23785	0.886547
		12.00	.51229*	0.159234	0.00295982	0.187941	0.836637
		14.00	-2.15630*	0.159234	8.50813e-15	-2.48065	-1.83195
		15.00	-.43233*	0.159234	0.0105899	-0.756679	-0.107983
		16.00	.34427*	0.159234	0.0381982	0.0199229	0.668619
	14.00	1.00	2.61764*	0.159234	3.67711e-17	2.2933	2.94199
		2.00	1.77136*	0.159234	1.57114e-12	1.44701	2.09571
		3.00	-0.10962	0.159234	0.496147	-0.433968	0.214728
		4.00	2.39838*	0.159234	4.42639e-16	2.07404	2.72273
		5.00	2.62295*	0.159234	3.46928e-17	2.2986	2.9473
		6.00	3.53137*	0.159234	5.42179e-21	3.20702	3.85572
		7.00	1.97141*	0.159234	9.58631e-14	1.64706	2.29576
		8.00	4.08072*	0.159234	6.74592e-23	3.75637	4.40506
		9.00	2.98651*	0.159234	7.96143e-19	2.66216	3.31086
		10.00	1.47960*	0.159234	1.3245e-10	1.15525	1.80394
		11.00	2.71850*	0.159234	1.23684e-17	2.39415	3.04285
		12.00	2.66859*	0.159234	2.11194e-17	2.34424	2.99294
		13.00	2.15630*	0.159234	8.50813e-15	1.83195	2.48065
		15.00	1.72397*	0.159234	3.13521e-12	1.39962	2.04832
		16.00	2.50057*	0.159234	1.3592e-16	2.17622	2.82492
	15.00	1.00	.89367*	0.159234	3.34375e-06	0.569325	1.21802
		2.00	0.0473907	0.159234	0.767919	-0.276957	0.371739
		3.00	-1.83359*	0.159234	6.44916e-13	-2.15794	-1.50924
		4.00	.67441*	0.159234	0.000179992	0.350066	0.998762
		5.00	.89898*	0.159234	3.03477e-06	0.574633	1.22333
		6.00	1.80740*	0.159234	9.35956e-13	1.48305	2.13175
		7.00	0.247442	0.159234	0.130031	-0.0769065	0.57179
		8.00	2.35674*	0.159234	7.24082e-16	2.0324	2.68109
		9.00	1.26254*	0.159234	4.76014e-09	0.93819	1.58689
		10.00	-0.244376	0.159234	0.134687	-0.568724	0.0799725
		11.00	.99453*	0.159234	5.33916e-07	0.670182	1.31888
		12.00	.94462*	0.159234	1.32054e-06	0.620272	1.26897
		13.00	.43233*	0.159234	0.0105899	0.107983	0.756679
		14.00	-1.72397*	0.159234	3.13521e-12	-2.04832	-1.39962
		16.00	.77660*	0.159234	2.83923e-05	0.452254	1.10095
	16.00	1.00	0.117071	0.159234	0.467564	-0.207277	0.441419
		2.00	-.72921*	0.159234	6.71549e-05	-1.05356	-0.404864
		3.00	-2.61019*	0.159234	3.99059e-17	-2.93454	-2.28585
		4.00	-0.102188	0.159234	0.525606	-0.426536	0.22216
		5.00	0.122379	0.159234	0.447794	-0.201969	0.446727
		6.00	1.03080*	0.159234	2.77579e-07	0.706451	1.35515
		7.00	-.52916*	0.159234	0.00223742	-0.853509	-0.204813
		8.00	1.58014*	0.159234	2.73528e-11	1.25579	1.90449
		9.00	.48594*	0.159234	0.0045501	0.161587	0.810283
		10.00	-1.02098*	0.159234	3.31247e-07	-1.34533	-0.69663
		11.00	0.217928	0.159234	0.180655	-0.106421	0.542276
		12.00	0.168018	0.159234	0.29925	-0.15633	0.492366
		13.00	-.34427*	0.159234	0.0381982	-0.668619	-0.0199229
		14.00	-2.50057*	0.159234	1.3592e-16	-2.82492	-2.17622
		15.00	-.77660*	0.159234	2.83923e-05	-1.10095	-0.452254
*. The mean difference is significant at the 0.05 level.
Homogeneous Subsets
W_Th
OBP		N	Subset for alpha = 0.05
			1	2	3	4	5	6	7	8	9
Duncana	8.00	3	2.64711
	6.00	3		3.19645
	9.00	3			3.74132
	11.00	3			4.00932	4.00932
	12.00	3			4.05923	4.05923
	5.00	3				4.10487
	1.00	3				4.11018
	16.00	3				4.22725
	4.00	3				4.32944	4.32944
	13.00	3					4.57152	4.57152
	7.00	3						4.75641	4.75641
	2.00	3							4.95646	4.95646
	15.00	3							5.00385	5.00385
	10.00	3								5.24823
	14.00	3									6.72782
	3.00	3									6.83744
	Sig.		1	1	0.0669408	0.085092	0.138256	0.25418	0.151487	0.0919131	0.496147
Means for groups in homogeneous subsets are displayed.
a. Uses Harmonic Mean Sample Size = 3.000.
Means Plots
ONEWAY W_Ab BY OBP
/STATISTICS DESCRIPTIVES
/PLOT MEANS
/MISSING ANALYSIS
/POSTHOC=DUNCAN LSD ALPHA(0.05).
ANOVA
W_Ab
	Sum of Squares	df	Mean Square	F	Sig.
Between Groups	36.8111	15	2.45407	338.174	7.49563e-31
Within Groups	0.232219	32	0.00725683
Total	37.0433	47
Post Hoc Tests
Multiple Comparisons
Dependent Variable: W_Ab
(I) OBP			Mean Difference (I-J)	Std. Error	Sig.	95% Confidence Interval
						Lower Bound	Upper Bound
LSD	1.00	2.00	-.23779*	0.0695549	0.00173366	-0.379467	-0.0961096
		3.00	-2.17461*	0.0695549	1.47706e-25	-2.31629	-2.03293
		4.00	-0.119449	0.0695549	0.0955847	-0.261127	0.0222303
		5.00	1.00355*	0.0695549	1.47628e-15	0.861868	1.14523
		6.00	.77772*	0.0695549	1.3777e-12	0.636046	0.919404
		7.00	.49291*	0.0695549	4.87514e-08	0.351229	0.634587
		8.00	.84713*	0.0695549	1.48164e-13	0.705454	0.988812
		9.00	1.35464*	0.0695549	2.61957e-19	1.21296	1.49632
		10.00	-.77758*	0.0695549	1.3844e-12	-0.919257	-0.635899
		11.00	.50453*	0.0695549	3.05384e-08	0.36285	0.646208
		12.00	.23008*	0.0695549	0.00233031	0.0883984	0.371756
		13.00	-.22530*	0.0695549	0.00279444	-0.366974	-0.0836163
		14.00	.65764*	0.0695549	8.77086e-11	0.515962	0.799319
		15.00	-1.16894*	0.0695549	1.94789e-17	-1.31062	-1.02726
		16.00	-.56871*	0.0695549	2.44093e-09	-0.710385	-0.427027
	2.00	1.00	.23779*	0.0695549	0.00173366	0.0961096	0.379467
		3.00	-1.93682*	0.0695549	5.2874e-24	-2.0785	-1.79514
		4.00	0.11834	0.0695549	0.0985691	-0.0233389	0.260019
		5.00	1.24133*	0.0695549	3.40955e-18	1.09966	1.38301
		6.00	1.01551*	0.0695549	1.06052e-15	0.873834	1.15719
		7.00	.73070*	0.0695549	6.69491e-12	0.589017	0.872375
		8.00	1.08492*	0.0695549	1.64687e-16	0.943243	1.2266
		9.00	1.59243*	0.0695549	2.07625e-21	1.45075	1.73411
		10.00	-.53979*	0.0695549	7.52669e-09	-0.681468	-0.398111
		11.00	.74232*	0.0695549	4.50542e-12	0.600639	0.883996
		12.00	.46787*	0.0695549	1.34839e-07	0.326187	0.609544
		13.00	0.0124933	0.0695549	0.858585	-0.129185	0.154172
		14.00	.89543*	0.0695549	3.36544e-14	0.75375	1.03711
		15.00	-.93116*	0.0695549	1.16415e-14	-1.07283	-0.789477
		16.00	-.33092*	0.0695549	4.01417e-05	-0.472597	-0.189239
	3.00	1.00	2.17461*	0.0695549	1.47706e-25	2.03293	2.31629
		2.00	1.93682*	0.0695549	5.2874e-24	1.79514	2.0785
		4.00	2.05516*	0.0695549	8.49191e-25	1.91348	2.19684
		5.00	3.17816*	0.0695549	1.02487e-30	3.03648	3.31984
		6.00	2.95234*	0.0695549	1.0443e-29	2.81066	3.09401
		7.00	2.66752*	0.0695549	2.52503e-28	2.52584	2.8092
		8.00	3.02174*	0.0695549	5.0261e-30	2.88007	3.16342
		9.00	3.52925*	0.0695549	3.74734e-32	3.38757	3.67093
		10.00	1.39703*	0.0695549	1.05053e-19	1.25535	1.53871
		11.00	2.67914*	0.0695549	2.20342e-28	2.53746	2.82082
		12.00	2.40469*	0.0695549	6.46841e-27	2.26301	2.54637
		13.00	1.94932*	0.0695549	4.33813e-24	1.80764	2.09099
		14.00	2.83225*	0.0695549	3.85237e-29	2.69057	2.97393
		15.00	1.00567*	0.0695549	1.39194e-15	0.863988	1.14735
		16.00	1.60590*	0.0695549	1.60932e-21	1.46423	1.74758
	4.00	1.00	0.119449	0.0695549	0.0955847	-0.0222303	0.261127
		2.00	-0.11834	0.0695549	0.0985691	-0.260019	0.0233389
		3.00	-2.05516*	0.0695549	8.49191e-25	-2.19684	-1.91348
		5.00	1.12299*	0.0695549	6.16292e-17	0.981316	1.26467
		6.00	.89717*	0.0695549	3.19329e-14	0.755495	1.03885
		7.00	.61236*	0.0695549	4.64611e-10	0.470678	0.754035
		8.00	.96658*	0.0695549	4.1786e-15	0.824903	1.10826
		9.00	1.47409*	0.0695549	2.11807e-20	1.33241	1.61577
		10.00	-.65813*	0.0695549	8.61706e-11	-0.799808	-0.516451
		11.00	.62398*	0.0695549	3.01289e-10	0.482299	0.765656
		12.00	.34953*	0.0695549	1.84695e-05	0.207847	0.491204
		13.00	-0.105847	0.0695549	0.137888	-0.247525	0.0358322
		14.00	.77709*	0.0695549	1.40692e-12	0.63541	0.918768
		15.00	-1.04950*	0.0695549	4.2113e-16	-1.19117	-0.907816
		16.00	-.44926*	0.0695549	2.89326e-07	-0.590936	-0.307579
	5.00	1.00	-1.00355*	0.0695549	1.47628e-15	-1.14523	-0.861868
		2.00	-1.24133*	0.0695549	3.40955e-18	-1.38301	-1.09966
		3.00	-3.17816*	0.0695549	1.02487e-30	-3.31984	-3.03648
		4.00	-1.12299*	0.0695549	6.16292e-17	-1.26467	-0.981316
		6.00	-.22582*	0.0695549	0.00273931	-0.3675	-0.0841428
		7.00	-.51064*	0.0695549	2.39092e-08	-0.652317	-0.36896
		8.00	-.15641*	0.0695549	0.0315427	-0.298092	-0.0147345
		9.00	.35109*	0.0695549	1.72988e-05	0.209413	0.492771
		10.00	-1.78112*	0.0695549	6.90711e-23	-1.9228	-1.63945
		11.00	-.49902*	0.0695549	3.81096e-08	-0.640696	-0.357339
		12.00	-.77347*	0.0695549	1.58582e-12	-0.915148	-0.631791
		13.00	-1.22884*	0.0695549	4.57826e-18	-1.37052	-1.08716
		14.00	-.34591*	0.0695549	2.14854e-05	-0.487585	-0.204227
		15.00	-2.17249*	0.0695549	1.52244e-25	-2.31417	-2.03081
		16.00	-1.57225*	0.0695549	3.05109e-21	-1.71393	-1.43057
	6.00	1.00	-.77772*	0.0695549	1.3777e-12	-0.919404	-0.636046
		2.00	-1.01551*	0.0695549	1.06052e-15	-1.15719	-0.873834
		3.00	-2.95234*	0.0695549	1.0443e-29	-3.09401	-2.81066
		4.00	-.89717*	0.0695549	3.19329e-14	-1.03885	-0.755495
		5.00	.22582*	0.0695549	0.00273931	0.0841428	0.3675
		7.00	-.28482*	0.0695549	0.000268099	-0.426496	-0.143138
		8.00	0.0694084	0.0695549	0.325818	-0.0722704	0.211087
		9.00	.57691*	0.0695549	1.78003e-09	0.435235	0.718593
		10.00	-1.55530*	0.0695549	4.23043e-21	-1.69698	-1.41362
		11.00	-.27320*	0.0695549	0.000428852	-0.414875	-0.131517
		12.00	-.54765*	0.0695549	5.53102e-09	-0.689326	-0.405969
		13.00	-1.00302*	0.0695549	1.49802e-15	-1.1447	-0.861341
		14.00	-0.120084	0.0695549	0.0939078	-0.261763	0.0215946
		15.00	-1.94667*	0.0695549	4.52344e-24	-2.08835	-1.80499
		16.00	-1.34643*	0.0695549	3.13527e-19	-1.48811	-1.20475
	7.00	1.00	-.49291*	0.0695549	4.87514e-08	-0.634587	-0.351229
		2.00	-.73070*	0.0695549	6.69491e-12	-0.872375	-0.589017
		3.00	-2.66752*	0.0695549	2.52503e-28	-2.8092	-2.52584
		4.00	-.61236*	0.0695549	4.64611e-10	-0.754035	-0.470678
		5.00	.51064*	0.0695549	2.39092e-08	0.36896	0.652317
		6.00	.28482*	0.0695549	0.000268099	0.143138	0.426496
		8.00	.35423*	0.0695549	1.51745e-05	0.212547	0.495904
		9.00	.86173*	0.0695549	9.41116e-14	0.720052	1.00341
		10.00	-1.27049*	0.0695549	1.73023e-18	-1.41216	-1.12881
		11.00	0.0116213	0.0695549	0.868358	-0.130057	0.1533
		12.00	-.26283*	0.0695549	0.000649285	-0.404509	-0.121152
		13.00	-.71820*	0.0695549	1.02896e-11	-0.859882	-0.576524
		14.00	.16473*	0.0695549	0.0240723	0.0230541	0.306412
		15.00	-1.66185*	0.0695549	5.70239e-22	-1.80353	-1.52017
		16.00	-1.06161*	0.0695549	3.04619e-16	-1.20329	-0.919935
	8.00	1.00	-.84713*	0.0695549	1.48164e-13	-0.988812	-0.705454
		2.00	-1.08492*	0.0695549	1.64687e-16	-1.2266	-0.943243
		3.00	-3.02174*	0.0695549	5.0261e-30	-3.16342	-2.88007
		4.00	-.96658*	0.0695549	4.1786e-15	-1.10826	-0.824903
		5.00	.15641*	0.0695549	0.0315427	0.0147345	0.298092
		6.00	-0.0694084	0.0695549	0.325818	-0.211087	0.0722704
		7.00	-.35423*	0.0695549	1.51745e-05	-0.495904	-0.212547
		9.00	.50751*	0.0695549	2.71036e-08	0.365827	0.649184
		10.00	-1.62471*	0.0695549	1.13145e-21	-1.76639	-1.48303
		11.00	-.34260*	0.0695549	2.46616e-05	-0.484283	-0.200925
		12.00	-.61706*	0.0695549	3.89787e-10	-0.758735	-0.475377
		13.00	-1.07243*	0.0695549	2.28703e-16	-1.21411	-0.93075
		14.00	-.18949*	0.0695549	0.0103522	-0.331171	-0.0478138
		15.00	-2.01608*	0.0695549	1.53647e-24	-2.15776	-1.8744
		16.00	-1.41584*	0.0695549	7.05777e-20	-1.55752	-1.27416
	9.00	1.00	-1.35464*	0.0695549	2.61957e-19	-1.49632	-1.21296
		2.00	-1.59243*	0.0695549	2.07625e-21	-1.73411	-1.45075
		3.00	-3.52925*	0.0695549	3.74734e-32	-3.67093	-3.38757
		4.00	-1.47409*	0.0695549	2.11807e-20	-1.61577	-1.33241
		5.00	-.35109*	0.0695549	1.72988e-05	-0.492771	-0.209413
		6.00	-.57691*	0.0695549	1.78003e-09	-0.718593	-0.435235
		7.00	-.86173*	0.0695549	9.41116e-14	-1.00341	-0.720052
		8.00	-.50751*	0.0695549	2.71036e-08	-0.649184	-0.365827
		10.00	-2.13222*	0.0695549	2.7191e-25	-2.2739	-1.99054
		11.00	-.85011*	0.0695549	1.35013e-13	-0.991788	-0.708431
		12.00	-1.12456*	0.0695549	5.92199e-17	-1.26624	-0.982883
		13.00	-1.57993*	0.0695549	2.63379e-21	-1.72161	-1.43825
		14.00	-.69700*	0.0695549	2.15456e-11	-0.838677	-0.555319
		15.00	-2.52358*	0.0695549	1.43323e-27	-2.66526	-2.3819
		16.00	-1.92334*	0.0695549	6.55433e-24	-2.06502	-1.78167
	10.00	1.00	.77758*	0.0695549	1.3844e-12	0.635899	0.919257
		2.00	.53979*	0.0695549	7.52669e-09	0.398111	0.681468
		3.00	-1.39703*	0.0695549	1.05053e-19	-1.53871	-1.25535
		4.00	.65813*	0.0695549	8.61706e-11	0.516451	0.799808
		5.00	1.78112*	0.0695549	6.90711e-23	1.63945	1.9228
		6.00	1.55530*	0.0695549	4.23043e-21	1.41362	1.69698
		7.00	1.27049*	0.0695549	1.73023e-18	1.12881	1.41216
		8.00	1.62471*	0.0695549	1.13145e-21	1.48303	1.76639
		9.00	2.13222*	0.0695549	2.7191e-25	1.99054	2.2739
		11.00	1.28211*	0.0695549	1.32502e-18	1.14043	1.42379
		12.00	1.00766*	0.0695549	1.31736e-15	0.865976	1.14933
		13.00	.55228*	0.0695549	4.61525e-09	0.410604	0.693962
		14.00	1.43522*	0.0695549	4.70675e-20	1.29354	1.5769
		15.00	-.39137*	0.0695549	3.20686e-06	-0.533045	-0.249687
		16.00	.20887*	0.0695549	0.00515539	0.067193	0.350551
	11.00	1.00	-.50453*	0.0695549	3.05384e-08	-0.646208	-0.36285
		2.00	-.74232*	0.0695549	4.50542e-12	-0.883996	-0.600639
		3.00	-2.67914*	0.0695549	2.20342e-28	-2.82082	-2.53746
		4.00	-.62398*	0.0695549	3.01289e-10	-0.765656	-0.482299
		5.00	.49902*	0.0695549	3.81096e-08	0.357339	0.640696
		6.00	.27320*	0.0695549	0.000428852	0.131517	0.414875
		7.00	-0.0116213	0.0695549	0.868358	-0.1533	0.130057
		8.00	.34260*	0.0695549	2.46616e-05	0.200925	0.484283
		9.00	.85011*	0.0695549	1.35013e-13	0.708431	0.991788
		10.00	-1.28211*	0.0695549	1.32502e-18	-1.42379	-1.14043
		12.00	-.27445*	0.0695549	0.000407712	-0.416131	-0.132773
		13.00	-.72982*	0.0695549	6.89785e-12	-0.871503	-0.588145
		14.00	.15311*	0.0695549	0.0350443	0.0114328	0.29479
		15.00	-1.67347*	0.0695549	4.61496e-22	-1.81515	-1.53179
		16.00	-1.07324*	0.0695549	2.23884e-16	-1.21491	-0.931556
	12.00	1.00	-.23008*	0.0695549	0.00233031	-0.371756	-0.0883984
		2.00	-.46787*	0.0695549	1.34839e-07	-0.609544	-0.326187
		3.00	-2.40469*	0.0695549	6.46841e-27	-2.54637	-2.26301
		4.00	-.34953*	0.0695549	1.84695e-05	-0.491204	-0.207847
		5.00	.77347*	0.0695549	1.58582e-12	0.631791	0.915148
		6.00	.54765*	0.0695549	5.53102e-09	0.405969	0.689326
		7.00	.26283*	0.0695549	0.000649285	0.121152	0.404509
		8.00	.61706*	0.0695549	3.89787e-10	0.475377	0.758735
		9.00	1.12456*	0.0695549	5.92199e-17	0.982883	1.26624
		10.00	-1.00766*	0.0695549	1.31736e-15	-1.14933	-0.865976
		11.00	.27445*	0.0695549	0.000407712	0.132773	0.416131
		13.00	-.45537*	0.0695549	2.24983e-07	-0.597051	-0.313693
		14.00	.42756*	0.0695549	7.09451e-07	0.285885	0.569242
		15.00	-1.39902*	0.0695549	1.00706e-19	-1.5407	-1.25734
		16.00	-.79878*	0.0695549	6.91485e-13	-0.940462	-0.657104
	13.00	1.00	.22530*	0.0695549	0.00279444	0.0836163	0.366974
		2.00	-0.0124933	0.0695549	0.858585	-0.154172	0.129185
		3.00	-1.94932*	0.0695549	4.33813e-24	-2.09099	-1.80764
		4.00	0.105847	0.0695549	0.137888	-0.0358322	0.247525
		5.00	1.22884*	0.0695549	4.57826e-18	1.08716	1.37052
		6.00	1.00302*	0.0695549	1.49802e-15	0.861341	1.1447
		7.00	.71820*	0.0695549	1.02896e-11	0.576524	0.859882
		8.00	1.07243*	0.0695549	2.28703e-16	0.93075	1.21411
		9.00	1.57993*	0.0695549	2.63379e-21	1.43825	1.72161
		10.00	-.55228*	0.0695549	4.61525e-09	-0.693962	-0.410604
		11.00	.72982*	0.0695549	6.89785e-12	0.588145	0.871503
		12.00	.45537*	0.0695549	2.24983e-07	0.313693	0.597051
		14.00	.88294*	0.0695549	4.91206e-14	0.741257	1.02461
		15.00	-.94365*	0.0695549	8.08582e-15	-1.08533	-0.80197
		16.00	-.34341*	0.0695549	2.38447e-05	-0.48509	-0.201732
	14.00	1.00	-.65764*	0.0695549	8.77086e-11	-0.799319	-0.515962
		2.00	-.89543*	0.0695549	3.36544e-14	-1.03711	-0.75375
		3.00	-2.83225*	0.0695549	3.85237e-29	-2.97393	-2.69057
		4.00	-.77709*	0.0695549	1.40692e-12	-0.918768	-0.63541
		5.00	.34591*	0.0695549	2.14854e-05	0.204227	0.487585
		6.00	0.120084	0.0695549	0.0939078	-0.0215946	0.261763
		7.00	-.16473*	0.0695549	0.0240723	-0.306412	-0.0230541
		8.00	.18949*	0.0695549	0.0103522	0.0478138	0.331171
		9.00	.69700*	0.0695549	2.15456e-11	0.555319	0.838677
		10.00	-1.43522*	0.0695549	4.70675e-20	-1.5769	-1.29354
		11.00	-.15311*	0.0695549	0.0350443	-0.29479	-0.0114328
		12.00	-.42756*	0.0695549	7.09451e-07	-0.569242	-0.285885
		13.00	-.88294*	0.0695549	4.91206e-14	-1.02461	-0.741257
		15.00	-1.82658*	0.0695549	3.19511e-23	-1.96826	-1.68491
		16.00	-1.22635*	0.0695549	4.85724e-18	-1.36803	-1.08467
	15.00	1.00	1.16894*	0.0695549	1.94789e-17	1.02726	1.31062
		2.00	.93116*	0.0695549	1.16415e-14	0.789477	1.07283
		3.00	-1.00567*	0.0695549	1.39194e-15	-1.14735	-0.863988
		4.00	1.04950*	0.0695549	4.2113e-16	0.907816	1.19117
		5.00	2.17249*	0.0695549	1.52244e-25	2.03081	2.31417
		6.00	1.94667*	0.0695549	4.52344e-24	1.80499	2.08835
		7.00	1.66185*	0.0695549	5.70239e-22	1.52017	1.80353
		8.00	2.01608*	0.0695549	1.53647e-24	1.8744	2.15776
		9.00	2.52358*	0.0695549	1.43323e-27	2.3819	2.66526
		10.00	.39137*	0.0695549	3.20686e-06	0.249687	0.533045
		11.00	1.67347*	0.0695549	4.61496e-22	1.53179	1.81515
		12.00	1.39902*	0.0695549	1.00706e-19	1.25734	1.5407
		13.00	.94365*	0.0695549	8.08582e-15	0.80197	1.08533
		14.00	1.82658*	0.0695549	3.19511e-23	1.68491	1.96826
		16.00	.60024*	0.0695549	7.32693e-10	0.458559	0.741916
	16.00	1.00	.56871*	0.0695549	2.44093e-09	0.427027	0.710385
		2.00	.33092*	0.0695549	4.01417e-05	0.189239	0.472597
		3.00	-1.60590*	0.0695549	1.60932e-21	-1.74758	-1.46423
		4.00	.44926*	0.0695549	2.89326e-07	0.307579	0.590936
		5.00	1.57225*	0.0695549	3.05109e-21	1.43057	1.71393
		6.00	1.34643*	0.0695549	3.13527e-19	1.20475	1.48811
		7.00	1.06161*	0.0695549	3.04619e-16	0.919935	1.20329
		8.00	1.41584*	0.0695549	7.05777e-20	1.27416	1.55752
		9.00	1.92334*	0.0695549	6.55433e-24	1.78167	2.06502
		10.00	-.20887*	0.0695549	0.00515539	-0.350551	-0.067193
		11.00	1.07324*	0.0695549	2.23884e-16	0.931556	1.21491
		12.00	.79878*	0.0695549	6.91485e-13	0.657104	0.940462
		13.00	.34341*	0.0695549	2.38447e-05	0.201732	0.48509
		14.00	1.22635*	0.0695549	4.85724e-18	1.08467	1.36803
		15.00	-.60024*	0.0695549	7.32693e-10	-0.741916	-0.458559
*. The mean difference is significant at the 0.05 level.
Homogeneous Subsets
W_Ab
OBP		N	Subset for alpha = 0.05
			1	2	3	4	5	6	7	8	9	10	11	12
Duncana	9.00	3	2.1396
	5.00	3		2.4907
	8.00	3			2.64711
	6.00	3			2.71652	2.71652
	14.00	3				2.8366
	11.00	3					2.98971
	7.00	3					3.00133
	12.00	3						3.26417
	1.00	3							3.49424
	4.00	3							3.61369	3.61369
	13.00	3								3.71954
	2.00	3								3.73203
	16.00	3									4.06295
	10.00	3										4.27182
	15.00	3											4.66319
	3.00	3												5.66885
	Sig.		1	1	0.325818	0.0939078	0.868358	1	0.0955847	0.116963	1	1	1	1
Means for groups in homogeneous subsets are displayed.
a. Uses Harmonic Mean Sample Size = 3.000.
Means Plots
ONEWAY M_An BY OBP
/STATISTICS DESCRIPTIVES
/PLOT MEANS
/MISSING ANALYSIS
/POSTHOC=DUNCAN LSD ALPHA(0.05).
ANOVA
M_An
	Sum of Squares	df	Mean Square	F	Sig.
Between Groups	41.3399	15	2.75599	224.499	4.91119e-28
Within Groups	0.392838	32	0.0122762
Total	41.7327	47
Post Hoc Tests
Multiple Comparisons
Dependent Variable: M_An
(I) OBP			Mean Difference (I-J)	Std. Error	Sig.	95% Confidence Interval
						Lower Bound	Upper Bound
LSD	1.00	2.00	.26176*	0.0904661	0.00680488	0.0774844	0.446031
		3.00	1.56314*	0.0904661	8.73434e-18	1.37887	1.74741
		4.00	1.84302*	0.0904661	6.88652e-20	1.65875	2.02729
		5.00	.35792*	0.0904661	0.000395801	0.173648	0.542195
		6.00	2.03437*	0.0904661	3.56712e-21	1.8501	2.21864
		7.00	2.61766*	0.0904661	1.62071e-24	2.43339	2.80194
		8.00	2.55475*	0.0904661	3.4312e-24	2.37047	2.73902
		9.00	3.68121*	0.0904661	3.93676e-29	3.49693	3.86548
		10.00	1.33888*	0.0904661	7.25087e-16	1.15461	1.52316
		11.00	2.21214*	0.0904661	2.82015e-22	2.02787	2.39642
		12.00	1.58261*	0.0904661	6.09802e-18	1.39834	1.76688
		13.00	2.09865*	0.0904661	1.394e-21	1.91438	2.28292
		14.00	2.36525*	0.0904661	3.65817e-23	2.18098	2.54953
		15.00	1.97908*	0.0904661	8.17575e-21	1.79481	2.16336
		16.00	2.37784*	0.0904661	3.10941e-23	2.19357	2.56212
	2.00	1.00	-.26176*	0.0904661	0.00680488	-0.446031	-0.0774844
		3.00	1.30138*	0.0904661	1.60365e-15	1.11711	1.48566
		4.00	1.58126*	0.0904661	6.25073e-18	1.39699	1.76554
		5.00	0.0961634	0.0904661	0.295748	-0.08811	0.280437
		6.00	1.77261*	0.0904661	2.18934e-19	1.58834	1.95689
		7.00	2.35591*	0.0904661	4.12958e-23	2.17163	2.54018
		8.00	2.29299*	0.0904661	9.44511e-23	2.10872	2.47726
		9.00	3.41945*	0.0904661	3.98047e-28	3.23518	3.60372
		10.00	1.07713*	0.0904661	2.69431e-13	0.892852	1.2614
		11.00	1.95039*	0.0904661	1.26768e-20	1.76611	2.13466
		12.00	1.32085*	0.0904661	1.05981e-15	1.13658	1.50513
		13.00	1.83689*	0.0904661	7.6044e-20	1.65262	2.02117
		14.00	2.10350*	0.0904661	1.3e-21	1.91922	2.28777
		15.00	1.71733*	0.0904661	5.58224e-19	1.53305	1.9016
		16.00	2.11609*	0.0904661	1.08516e-21	1.93181	2.30036
	3.00	1.00	-1.56314*	0.0904661	8.73434e-18	-1.74741	-1.37887
		2.00	-1.30138*	0.0904661	1.60365e-15	-1.48566	-1.11711
		4.00	.27988*	0.0904661	0.00408268	0.0956073	0.464154
		5.00	-1.20522*	0.0904661	1.32945e-14	-1.38949	-1.02095
		6.00	.47123*	0.0904661	1.08212e-05	0.286958	0.655505
		7.00	1.05452*	0.0904661	4.69403e-13	0.87025	1.2388
		8.00	.99161*	0.0904661	2.29173e-12	0.807334	1.17588
		9.00	2.11807*	0.0904661	1.05485e-21	1.93379	2.30234
		10.00	-.22426*	0.0904661	0.0186374	-0.408531	-0.0399837
		11.00	.64900*	0.0904661	3.81571e-08	0.46473	0.833276
		12.00	0.0194695	0.0904661	0.830967	-0.164804	0.203743
		13.00	.53551*	0.0904661	1.37061e-06	0.351236	0.719783
		14.00	.80211*	0.0904661	3.94906e-10	0.617841	0.986388
		15.00	.41594*	0.0904661	6.3709e-05	0.23167	0.600217
		16.00	.81470*	0.0904661	2.75555e-10	0.63043	0.998977
	4.00	1.00	-1.84302*	0.0904661	6.88652e-20	-2.02729	-1.65875
		2.00	-1.58126*	0.0904661	6.25073e-18	-1.76554	-1.39699
		3.00	-.27988*	0.0904661	0.00408268	-0.464154	-0.0956073
		5.00	-1.48510*	0.0904661	3.82751e-17	-1.66937	-1.30083
		6.00	.19135*	0.0904661	0.0422949	0.00707701	0.375624
		7.00	.77464*	0.0904661	8.73636e-10	0.590369	0.958916
		8.00	.71173*	0.0904661	5.62622e-09	0.527453	0.896
		9.00	1.83819*	0.0904661	7.44673e-20	1.65391	2.02246
		10.00	-.50414*	0.0904661	3.75281e-06	-0.688411	-0.319864
		11.00	.36912*	0.0904661	0.000279401	0.184849	0.553396
		12.00	-.26041*	0.0904661	0.00706407	-0.444685	-0.0761378
		13.00	.25563*	0.0904661	0.00806144	0.0713556	0.439903
		14.00	.52223*	0.0904661	2.09805e-06	0.33796	0.706507
		15.00	0.136063	0.0904661	0.142383	-0.0482105	0.320336
		16.00	.53482*	0.0904661	1.40112e-06	0.350549	0.719096
	5.00	1.00	-.35792*	0.0904661	0.000395801	-0.542195	-0.173648
		2.00	-0.0961634	0.0904661	0.295748	-0.280437	0.08811
		3.00	1.20522*	0.0904661	1.32945e-14	1.02095	1.38949
		4.00	1.48510*	0.0904661	3.82751e-17	1.30083	1.66937
		6.00	1.67645*	0.0904661	1.1337e-18	1.49218	1.86072
		7.00	2.25974*	0.0904661	1.47472e-22	2.07547	2.44402
		8.00	2.19683*	0.0904661	3.48371e-22	2.01255	2.3811
		9.00	3.32329*	0.0904661	9.72066e-28	3.13901	3.50756
		10.00	.98096*	0.0904661	3.01488e-12	0.796688	1.16524
		11.00	1.85422*	0.0904661	5.74926e-20	1.66995	2.0385
		12.00	1.22469*	0.0904661	8.58114e-15	1.04041	1.40896
		13.00	1.74073*	0.0904661	3.74464e-19	1.55646	1.925
		14.00	2.00733*	0.0904661	5.33805e-21	1.82306	2.19161
		15.00	1.62116*	0.0904661	3.02536e-18	1.43689	1.80544
		16.00	2.01992*	0.0904661	4.42196e-21	1.83565	2.2042
	6.00	1.00	-2.03437*	0.0904661	3.56712e-21	-2.21864	-1.8501
		2.00	-1.77261*	0.0904661	2.18934e-19	-1.95689	-1.58834
		3.00	-.47123*	0.0904661	1.08212e-05	-0.655505	-0.286958
		4.00	-.19135*	0.0904661	0.0422949	-0.375624	-0.00707701
		5.00	-1.67645*	0.0904661	1.1337e-18	-1.86072	-1.49218
		7.00	.58329*	0.0904661	2.98933e-07	0.399019	0.767566
		8.00	.52038*	0.0904661	2.22699e-06	0.336102	0.704649
		9.00	1.64684*	0.0904661	1.91143e-18	1.46256	1.83111
		10.00	-.69549*	0.0904661	9.18658e-09	-0.879762	-0.511215
		11.00	0.177772	0.0904661	0.0581381	-0.00650165	0.362045
		12.00	-.45176*	0.0904661	2.02382e-05	-0.636035	-0.267488
		13.00	0.0642786	0.0904661	0.482524	-0.119995	0.248552
		14.00	.33088*	0.0904661	0.000906776	0.14661	0.515157
		15.00	-0.0552875	0.0904661	0.545424	-0.239561	0.128986
		16.00	.34347*	0.0904661	0.000617793	0.159199	0.527746
	7.00	1.00	-2.61766*	0.0904661	1.62071e-24	-2.80194	-2.43339
		2.00	-2.35591*	0.0904661	4.12958e-23	-2.54018	-2.17163
		3.00	-1.05452*	0.0904661	4.69403e-13	-1.2388	-0.87025
		4.00	-.77464*	0.0904661	8.73636e-10	-0.958916	-0.590369
		5.00	-2.25974*	0.0904661	1.47472e-22	-2.44402	-2.07547
		6.00	-.58329*	0.0904661	2.98933e-07	-0.767566	-0.399019
		8.00	-0.0629163	0.0904661	0.491782	-0.24719	0.121357
		9.00	1.06354*	0.0904661	3.75787e-13	0.879269	1.24782
		10.00	-1.27878*	0.0904661	2.60886e-15	-1.46305	-1.09451
		11.00	-.40552*	0.0904661	8.87638e-05	-0.589794	-0.221247
		12.00	-1.03505*	0.0904661	7.61847e-13	-1.21933	-0.850781
		13.00	-.51901*	0.0904661	2.32658e-06	-0.703287	-0.33474
		14.00	-.25241*	0.0904661	0.00880584	-0.436682	-0.0681354
		15.00	-.63858*	0.0904661	5.27153e-08	-0.822853	-0.454306
		16.00	-.23982*	0.0904661	0.0123765	-0.424093	-0.0555465
	8.00	1.00	-2.55475*	0.0904661	3.4312e-24	-2.73902	-2.37047
		2.00	-2.29299*	0.0904661	9.44511e-23	-2.47726	-2.10872
		3.00	-.99161*	0.0904661	2.29173e-12	-1.17588	-0.807334
		4.00	-.71173*	0.0904661	5.62622e-09	-0.896	-0.527453
		5.00	-2.19683*	0.0904661	3.48371e-22	-2.3811	-2.01255
		6.00	-.52038*	0.0904661	2.22699e-06	-0.704649	-0.336102
		7.00	0.0629163	0.0904661	0.491782	-0.121357	0.24719
		9.00	1.12646*	0.0904661	8.22932e-14	0.942186	1.31073
		10.00	-1.21586*	0.0904661	1.04579e-14	-1.40014	-1.03159
		11.00	-.34260*	0.0904661	0.000634443	-0.526878	-0.158331
		12.00	-.97214*	0.0904661	3.78943e-12	-1.15641	-0.787864
		13.00	-.45610*	0.0904661	1.76063e-05	-0.640371	-0.271824
		14.00	-.18949*	0.0904661	0.0442087	-0.373766	-0.00521913
		15.00	-.57566*	0.0904661	3.80742e-07	-0.759937	-0.39139
		16.00	-0.176904	0.0904661	0.0593076	-0.361177	0.00736977
	9.00	1.00	-3.68121*	0.0904661	3.93676e-29	-3.86548	-3.49693
		2.00	-3.41945*	0.0904661	3.98047e-28	-3.60372	-3.23518
		3.00	-2.11807*	0.0904661	1.05485e-21	-2.30234	-1.93379
		4.00	-1.83819*	0.0904661	7.44673e-20	-2.02246	-1.65391
		5.00	-3.32329*	0.0904661	9.72066e-28	-3.50756	-3.13901
		6.00	-1.64684*	0.0904661	1.91143e-18	-1.83111	-1.46256
		7.00	-1.06354*	0.0904661	3.75787e-13	-1.24782	-0.879269
		8.00	-1.12646*	0.0904661	8.22932e-14	-1.31073	-0.942186
		10.00	-2.34232*	0.0904661	4.92862e-23	-2.5266	-2.15805
		11.00	-1.46906*	0.0904661	5.22517e-17	-1.65334	-1.28479
		12.00	-2.09860*	0.0904661	1.39507e-21	-2.28287	-1.91432
		13.00	-1.58256*	0.0904661	6.10398e-18	-1.76683	-1.39828
		14.00	-1.31595*	0.0904661	1.17574e-15	-1.50023	-1.13168
		15.00	-1.70212*	0.0904661	7.25313e-19	-1.8864	-1.51785
		16.00	-1.30336*	0.0904661	1.53717e-15	-1.48764	-1.11909
	10.00	1.00	-1.33888*	0.0904661	7.25087e-16	-1.52316	-1.15461
		2.00	-1.07713*	0.0904661	2.69431e-13	-1.2614	-0.892852
		3.00	.22426*	0.0904661	0.0186374	0.0399837	0.408531
		4.00	.50414*	0.0904661	3.75281e-06	0.319864	0.688411
		5.00	-.98096*	0.0904661	3.01488e-12	-1.16524	-0.796688
		6.00	.69549*	0.0904661	9.18658e-09	0.511215	0.879762
		7.00	1.27878*	0.0904661	2.60886e-15	1.09451	1.46305
		8.00	1.21586*	0.0904661	1.04579e-14	1.03159	1.40014
		9.00	2.34232*	0.0904661	4.92862e-23	2.15805	2.5266
		11.00	.87326*	0.0904661	5.3422e-11	0.688987	1.05753
		12.00	.24373*	0.0904661	0.0111454	0.0594532	0.428
		13.00	.75977*	0.0904661	1.34959e-09	0.575494	0.94404
		14.00	1.02637*	0.0904661	9.47226e-13	0.842098	1.21065
		15.00	.64020*	0.0904661	5.01266e-08	0.455927	0.824474
		16.00	1.03896*	0.0904661	6.90984e-13	0.854687	1.22323
	11.00	1.00	-2.21214*	0.0904661	2.82015e-22	-2.39642	-2.02787
		2.00	-1.95039*	0.0904661	1.26768e-20	-2.13466	-1.76611
		3.00	-.64900*	0.0904661	3.81571e-08	-0.833276	-0.46473
		4.00	-.36912*	0.0904661	0.000279401	-0.553396	-0.184849
		5.00	-1.85422*	0.0904661	5.74926e-20	-2.0385	-1.66995
		6.00	-0.177772	0.0904661	0.0581381	-0.362045	0.00650165
		7.00	.40552*	0.0904661	8.87638e-05	0.221247	0.589794
		8.00	.34260*	0.0904661	0.000634443	0.158331	0.526878
		9.00	1.46906*	0.0904661	5.22517e-17	1.28479	1.65334
		10.00	-.87326*	0.0904661	5.3422e-11	-1.05753	-0.688987
		12.00	-.62953*	0.0904661	6.98597e-08	-0.813807	-0.44526
		13.00	-0.113493	0.0904661	0.218733	-0.297767	0.0707803
		14.00	0.153112	0.0904661	0.100272	-0.0311619	0.337385
		15.00	-.23306*	0.0904661	0.0148091	-0.417333	-0.0487859
		16.00	0.1657	0.0904661	0.0763299	-0.018573	0.349974
	12.00	1.00	-1.58261*	0.0904661	6.09802e-18	-1.76688	-1.39834
		2.00	-1.32085*	0.0904661	1.05981e-15	-1.50513	-1.13658
		3.00	-0.0194695	0.0904661	0.830967	-0.203743	0.164804
		4.00	.26041*	0.0904661	0.00706407	0.0761378	0.444685
		5.00	-1.22469*	0.0904661	8.58114e-15	-1.40896	-1.04041
		6.00	.45176*	0.0904661	2.02382e-05	0.267488	0.636035
		7.00	1.03505*	0.0904661	7.61847e-13	0.850781	1.21933
		8.00	.97214*	0.0904661	3.78943e-12	0.787864	1.15641
		9.00	2.09860*	0.0904661	1.39507e-21	1.91432	2.28287
		10.00	-.24373*	0.0904661	0.0111454	-0.428	-0.0594532
		11.00	.62953*	0.0904661	6.98597e-08	0.44526	0.813807
		13.00	.51604*	0.0904661	2.55973e-06	0.331767	0.700314
		14.00	.78265*	0.0904661	6.92387e-10	0.598372	0.966919
		15.00	.39647*	0.0904661	0.000118248	0.212201	0.580748
		16.00	.79523*	0.0904661	4.81255e-10	0.610961	0.979507
	13.00	1.00	-2.09865*	0.0904661	1.394e-21	-2.28292	-1.91438
		2.00	-1.83689*	0.0904661	7.6044e-20	-2.02117	-1.65262
		3.00	-.53551*	0.0904661	1.37061e-06	-0.719783	-0.351236
		4.00	-.25563*	0.0904661	0.00806144	-0.439903	-0.0713556
		5.00	-1.74073*	0.0904661	3.74464e-19	-1.925	-1.55646
		6.00	-0.0642786	0.0904661	0.482524	-0.248552	0.119995
		7.00	.51901*	0.0904661	2.32658e-06	0.33474	0.703287
		8.00	.45610*	0.0904661	1.76063e-05	0.271824	0.640371
		9.00	1.58256*	0.0904661	6.10398e-18	1.39828	1.76683
		10.00	-.75977*	0.0904661	1.34959e-09	-0.94404	-0.575494
		11.00	0.113493	0.0904661	0.218733	-0.0707803	0.297767
		12.00	-.51604*	0.0904661	2.55973e-06	-0.700314	-0.331767
		14.00	.26660*	0.0904661	0.00594417	0.0823313	0.450878
		15.00	-0.119566	0.0904661	0.19565	-0.30384	0.0647073
		16.00	.27919*	0.0904661	0.00416358	0.0949202	0.463467
	14.00	1.00	-2.36525*	0.0904661	3.65817e-23	-2.54953	-2.18098
		2.00	-2.10350*	0.0904661	1.3e-21	-2.28777	-1.91922
		3.00	-.80211*	0.0904661	3.94906e-10	-0.986388	-0.617841
		4.00	-.52223*	0.0904661	2.09805e-06	-0.706507	-0.33796
		5.00	-2.00733*	0.0904661	5.33805e-21	-2.19161	-1.82306
		6.00	-.33088*	0.0904661	0.000906776	-0.515157	-0.14661
		7.00	.25241*	0.0904661	0.00880584	0.0681354	0.436682
		8.00	.18949*	0.0904661	0.0442087	0.00521913	0.373766
		9.00	1.31595*	0.0904661	1.17574e-15	1.13168	1.50023
		10.00	-1.02637*	0.0904661	9.47226e-13	-1.21065	-0.842098
		11.00	-0.153112	0.0904661	0.100272	-0.337385	0.0311619
		12.00	-.78265*	0.0904661	6.92387e-10	-0.966919	-0.598372
		13.00	-.26660*	0.0904661	0.00594417	-0.450878	-0.0823313
		15.00	-.38617*	0.0904661	0.000163709	-0.570444	-0.201897
		16.00	0.0125889	0.0904661	0.890199	-0.171685	0.196862
	15.00	1.00	-1.97908*	0.0904661	8.17575e-21	-2.16336	-1.79481
		2.00	-1.71733*	0.0904661	5.58224e-19	-1.9016	-1.53305
		3.00	-.41594*	0.0904661	6.3709e-05	-0.600217	-0.23167
		4.00	-0.136063	0.0904661	0.142383	-0.320336	0.0482105
		5.00	-1.62116*	0.0904661	3.02536e-18	-1.80544	-1.43689
		6.00	0.0552875	0.0904661	0.545424	-0.128986	0.239561
		7.00	.63858*	0.0904661	5.27153e-08	0.454306	0.822853
		8.00	.57566*	0.0904661	3.80742e-07	0.39139	0.759937
		9.00	1.70212*	0.0904661	7.25313e-19	1.51785	1.8864
		10.00	-.64020*	0.0904661	5.01266e-08	-0.824474	-0.455927
		11.00	.23306*	0.0904661	0.0148091	0.0487859	0.417333
		12.00	-.39647*	0.0904661	0.000118248	-0.580748	-0.212201
		13.00	0.119566	0.0904661	0.19565	-0.0647073	0.30384
		14.00	.38617*	0.0904661	0.000163709	0.201897	0.570444
		16.00	.39876*	0.0904661	0.000109993	0.214486	0.583033
	16.00	1.00	-2.37784*	0.0904661	3.10941e-23	-2.56212	-2.19357
		2.00	-2.11609*	0.0904661	1.08516e-21	-2.30036	-1.93181
		3.00	-.81470*	0.0904661	2.75555e-10	-0.998977	-0.63043
		4.00	-.53482*	0.0904661	1.40112e-06	-0.719096	-0.350549
		5.00	-2.01992*	0.0904661	4.42196e-21	-2.2042	-1.83565
		6.00	-.34347*	0.0904661	0.000617793	-0.527746	-0.159199
		7.00	.23982*	0.0904661	0.0123765	0.0555465	0.424093
		8.00	0.176904	0.0904661	0.0593076	-0.00736977	0.361177
		9.00	1.30336*	0.0904661	1.53717e-15	1.11909	1.48764
		10.00	-1.03896*	0.0904661	6.90984e-13	-1.22323	-0.854687
		11.00	-0.1657	0.0904661	0.0763299	-0.349974	0.018573
		12.00	-.79523*	0.0904661	4.81255e-10	-0.979507	-0.610961
		13.00	-.27919*	0.0904661	0.00416358	-0.463467	-0.0949202
		14.00	-0.0125889	0.0904661	0.890199	-0.196862	0.171685
		15.00	-.39876*	0.0904661	0.000109993	-0.583033	-0.214486
*. The mean difference is significant at the 0.05 level.
Homogeneous Subsets
M_An
OBP		N	Subset for alpha = 0.05
			1	2	3	4	5	6	7	8	9	10	11
Duncana	9.00	3	1.52065
	7.00	3		2.58419
	8.00	3		2.64711	2.64711
	16.00	3			2.82401	2.82401
	14.00	3			2.8366	2.8366
	11.00	3				2.98971	2.98971
	13.00	3					3.10321	3.10321
	6.00	3					3.16748	3.16748	3.16748
	15.00	3						3.22277	3.22277
	4.00	3							3.35884
	12.00	3								3.61925
	3.00	3								3.63872
	10.00	3									3.86297
	5.00	3										4.84393
	2.00	3										4.9401
	1.00	3											5.20186
	Sig.		1	0.491782	0.0549746	0.0920319	0.0712241	0.221412	0.0527165	0.830967	1	0.295748	1
Means for groups in homogeneous subsets are displayed.
a. Uses Harmonic Mean Sample Size = 3.000.
Means Plots
ONEWAY M_H BY OBP
/STATISTICS DESCRIPTIVES
/PLOT MEANS
/MISSING ANALYSIS
/POSTHOC=DUNCAN LSD ALPHA(0.05).
ANOVA
M_H
	Sum of Squares	df	Mean Square	F	Sig.
Between Groups	72.5118	15	4.83412	1273.08	5.10133e-40
Within Groups	0.12151	32	0.00379718
Total	72.6333	47
Post Hoc Tests
Multiple Comparisons
Dependent Variable: M_H
(I) OBP			Mean Difference (I-J)	Std. Error	Sig.	95% Confidence Interval
						Lower Bound	Upper Bound
LSD	1.00	2.00	-.90013*	0.0503136	3.17498e-18	-1.00262	-0.797649
		3.00	-.70812*	0.0503136	2.94305e-15	-0.810602	-0.605632
		4.00	.44576*	0.0503136	4.02016e-10	0.343272	0.548243
		5.00	.91393*	0.0503136	2.03569e-18	0.811448	1.01642
		6.00	2.40073*	0.0503136	2.61338e-31	2.29824	2.50321
		7.00	-.67262*	0.0503136	1.20963e-14	-0.775105	-0.570134
		8.00	2.29341*	0.0503136	1.10612e-30	2.19092	2.39589
		9.00	3.53265*	0.0503136	1.25726e-36	3.43017	3.63514
		10.00	-.39185*	0.0503136	6.98184e-09	-0.494334	-0.289363
		11.00	1.84313*	0.0503136	1.06059e-27	1.74065	1.94562
		12.00	.64234*	0.0503136	4.2129e-14	0.539858	0.744829
		13.00	1.64635*	0.0503136	3.58887e-26	1.54387	1.74884
		14.00	.50570*	0.0503136	2.0019e-11	0.403212	0.608183
		15.00	.12775*	0.0503136	0.0161777	0.0252615	0.230232
		16.00	.91398*	0.0503136	2.03272e-18	0.811493	1.01646
	2.00	1.00	.90013*	0.0503136	3.17498e-18	0.797649	1.00262
		3.00	.19202*	0.0503136	0.000584912	0.0895318	0.294503
		4.00	1.34589*	0.0503136	1.81512e-23	1.24341	1.44838
		5.00	1.81407*	0.0503136	1.74332e-27	1.71158	1.91655
		6.00	3.30086*	0.0503136	1.08711e-35	3.19837	3.40335
		7.00	.22751*	0.0503136	7.92631e-05	0.12503	0.33
		8.00	3.19354*	0.0503136	3.10604e-35	3.09106	3.29603
		9.00	4.43279*	0.0503136	9.13872e-40	4.3303	4.53527
		10.00	.50829*	0.0503136	1.76605e-11	0.405801	0.610771
		11.00	2.74327*	0.0503136	3.85042e-33	2.64078	2.84575
		12.00	1.54248*	0.0503136	2.7132e-25	1.43999	1.64496
		13.00	2.54649*	0.0503136	4.05925e-32	2.444	2.64897
		14.00	1.40583*	0.0503136	4.75881e-24	1.30335	1.50832
		15.00	1.02788*	0.0503136	6.33663e-20	0.925396	1.13037
		16.00	1.81411*	0.0503136	1.74195e-27	1.71163	1.9166
	3.00	1.00	.70812*	0.0503136	2.94305e-15	0.605632	0.810602
		2.00	-.19202*	0.0503136	0.000584912	-0.294503	-0.0895318
		4.00	1.15387*	0.0503136	1.97179e-21	1.05139	1.25636
		5.00	1.62205*	0.0503136	5.69792e-26	1.51956	1.72454
		6.00	3.10884*	0.0503136	7.29195e-35	3.00636	3.21133
		7.00	0.0354978	0.0503136	0.485584	-0.0669875	0.137983
		8.00	3.00153*	0.0503136	2.22318e-34	2.89904	3.10401
		9.00	4.24077*	0.0503136	3.74758e-39	4.13829	4.34326
		10.00	.31627*	0.0503136	4.75545e-07	0.213783	0.418754
		11.00	2.55125*	0.0503136	3.82632e-32	2.44876	2.65373
		12.00	1.35046*	0.0503136	1.63591e-23	1.24798	1.45295
		13.00	2.35447*	0.0503136	4.82926e-31	2.25198	2.45695
		14.00	1.21381*	0.0503136	4.25035e-22	1.11133	1.3163
		15.00	.83586*	0.0503136	2.71662e-17	0.733379	0.938349
		16.00	1.62210*	0.0503136	5.69294e-26	1.51961	1.72458
	4.00	1.00	-.44576*	0.0503136	4.02016e-10	-0.548243	-0.343272
		2.00	-1.34589*	0.0503136	1.81512e-23	-1.44838	-1.24341
		3.00	-1.15387*	0.0503136	1.97179e-21	-1.25636	-1.05139
		5.00	.46818*	0.0503136	1.28094e-10	0.36569	0.570661
		6.00	1.95497*	0.0503136	1.67637e-28	1.85248	2.05745
		7.00	-1.11838*	0.0503136	5.06076e-21	-1.22086	-1.01589
		8.00	1.84765*	0.0503136	9.82381e-28	1.74517	1.95014
		9.00	3.08690*	0.0503136	9.13055e-35	2.98441	3.18938
		10.00	-.83761*	0.0503136	2.55865e-17	-0.940091	-0.73512
		11.00	1.39737*	0.0503136	5.72966e-24	1.29489	1.49986
		12.00	.19659*	0.0503136	0.000454215	0.0941005	0.299071
		13.00	1.20059*	0.0503136	5.92713e-22	1.09811	1.30308
		14.00	0.0599402	0.0503136	0.242285	-0.0425452	0.162426
		15.00	-.31801*	0.0503136	4.30479e-07	-0.420496	-0.215525
		16.00	.46822*	0.0503136	1.27799e-10	0.365736	0.570707
	5.00	1.00	-.91393*	0.0503136	2.03569e-18	-1.01642	-0.811448
		2.00	-1.81407*	0.0503136	1.74332e-27	-1.91655	-1.71158
		3.00	-1.62205*	0.0503136	5.69792e-26	-1.72454	-1.51956
		4.00	-.46818*	0.0503136	1.28094e-10	-0.570661	-0.36569
		6.00	1.48679*	0.0503136	8.46348e-25	1.38431	1.58928
		7.00	-1.58655*	0.0503136	1.13272e-25	-1.68904	-1.48407
		8.00	1.37948*	0.0503136	8.51675e-24	1.27699	1.48196
		9.00	2.61872*	0.0503136	1.67587e-32	2.51624	2.72121
		10.00	-1.30578*	0.0503136	4.58551e-23	-1.40827	-1.2033
		11.00	.92920*	0.0503136	1.253e-18	0.826714	1.03168
		12.00	-.27159*	0.0503136	6.24092e-06	-0.374075	-0.169104
		13.00	.73242*	0.0503136	1.15179e-15	0.629933	0.834904
		14.00	-.40824*	0.0503136	2.88757e-09	-0.510721	-0.30575
		15.00	-.78619*	0.0503136	1.56602e-16	-0.888672	-0.683701
		16.00	4.56957e-05	0.0503136	0.999281	-0.10244	0.102531
	6.00	1.00	-2.40073*	0.0503136	2.61338e-31	-2.50321	-2.29824
		2.00	-3.30086*	0.0503136	1.08711e-35	-3.40335	-3.19837
		3.00	-3.10884*	0.0503136	7.29195e-35	-3.21133	-3.00636
		4.00	-1.95497*	0.0503136	1.67637e-28	-2.05745	-1.85248
		5.00	-1.48679*	0.0503136	8.46348e-25	-1.58928	-1.38431
		7.00	-3.07334*	0.0503136	1.04988e-34	-3.17583	-2.97086
		8.00	-.10732*	0.0503136	0.0406974	-0.209801	-0.00483071
		9.00	1.13193*	0.0503136	3.52046e-21	1.02944	1.23441
		10.00	-2.79257*	0.0503136	2.19003e-33	-2.89506	-2.69009
		11.00	-.55759*	0.0503136	1.73064e-12	-0.660078	-0.455108
		12.00	-1.75838*	0.0503136	4.61577e-27	-1.86087	-1.6559
		13.00	-.75437*	0.0503136	5.03331e-16	-0.856859	-0.651889
		14.00	-1.89503*	0.0503136	4.44785e-28	-1.99751	-1.79254
		15.00	-2.27298*	0.0503136	1.46662e-30	-2.37546	-2.17049
		16.00	-1.48675*	0.0503136	8.47153e-25	-1.58923	-1.38426
	7.00	1.00	.67262*	0.0503136	1.20963e-14	0.570134	0.775105
		2.00	-.22751*	0.0503136	7.92631e-05	-0.33	-0.12503
		3.00	-0.0354978	0.0503136	0.485584	-0.137983	0.0669875
		4.00	1.11838*	0.0503136	5.06076e-21	1.01589	1.22086
		5.00	1.58655*	0.0503136	1.13272e-25	1.48407	1.68904
		6.00	3.07334*	0.0503136	1.04988e-34	2.97086	3.17583
		8.00	2.96603*	0.0503136	3.2424e-34	2.86354	3.06851
		9.00	4.20527*	0.0503136	4.89843e-39	4.10279	4.30776
		10.00	.28077*	0.0503136	3.66913e-06	0.178286	0.383256
		11.00	2.51575*	0.0503136	5.9587e-32	2.41327	2.61824
		12.00	1.31496*	0.0503136	3.7006e-23	1.21248	1.41745
		13.00	2.31897*	0.0503136	7.79846e-31	2.21649	2.42146
		14.00	1.17832*	0.0503136	1.0458e-21	1.07583	1.2808
		15.00	.80037*	0.0503136	9.41627e-17	0.697881	0.902852
		16.00	1.58660*	0.0503136	1.13171e-25	1.48411	1.68908
	8.00	1.00	-2.29341*	0.0503136	1.10612e-30	-2.39589	-2.19092
		2.00	-3.19354*	0.0503136	3.10604e-35	-3.29603	-3.09106
		3.00	-3.00153*	0.0503136	2.22318e-34	-3.10401	-2.89904
		4.00	-1.84765*	0.0503136	9.82381e-28	-1.95014	-1.74517
		5.00	-1.37948*	0.0503136	8.51675e-24	-1.48196	-1.27699
		6.00	.10732*	0.0503136	0.0406974	0.00483071	0.209801
		7.00	-2.96603*	0.0503136	3.2424e-34	-3.06851	-2.86354
		9.00	1.23924*	0.0503136	2.26241e-22	1.13676	1.34173
		10.00	-2.68526*	0.0503136	7.57526e-33	-2.78774	-2.58277
		11.00	-.45028*	0.0503136	3.18566e-10	-0.552762	-0.347792
		12.00	-1.65107*	0.0503136	3.28347e-26	-1.75355	-1.54858
		13.00	-.64706*	0.0503136	3.45976e-14	-0.749543	-0.544573
		14.00	-1.78771*	0.0503136	2.75394e-27	-1.8902	-1.68523
		15.00	-2.16566*	0.0503136	6.72816e-30	-2.26815	-2.06318
		16.00	-1.37943*	0.0503136	8.52542e-24	-1.48192	-1.27695
	9.00	1.00	-3.53265*	0.0503136	1.25726e-36	-3.63514	-3.43017
		2.00	-4.43279*	0.0503136	9.13872e-40	-4.53527	-4.3303
		3.00	-4.24077*	0.0503136	3.74758e-39	-4.34326	-4.13829
		4.00	-3.08690*	0.0503136	9.13055e-35	-3.18938	-2.98441
		5.00	-2.61872*	0.0503136	1.67587e-32	-2.72121	-2.51624
		6.00	-1.13193*	0.0503136	3.52046e-21	-1.23441	-1.02944
		7.00	-4.20527*	0.0503136	4.89843e-39	-4.30776	-4.10279
		8.00	-1.23924*	0.0503136	2.26241e-22	-1.34173	-1.13676
		10.00	-3.92450*	0.0503136	4.42394e-38	-4.02699	-3.82202
		11.00	-1.68952*	0.0503136	1.60369e-26	-1.79201	-1.58704
		12.00	-2.89031*	0.0503136	7.36185e-34	-2.9928	-2.78783
		13.00	-1.88630*	0.0503136	5.13933e-28	-1.98879	-1.78382
		14.00	-3.02696*	0.0503136	1.70111e-34	-3.12944	-2.92447
		15.00	-3.40491*	0.0503136	4.05477e-36	-3.50739	-3.30242
		16.00	-2.61868*	0.0503136	1.67679e-32	-2.72116	-2.51619
	10.00	1.00	.39185*	0.0503136	6.98184e-09	0.289363	0.494334
		2.00	-.50829*	0.0503136	1.76605e-11	-0.610771	-0.405801
		3.00	-.31627*	0.0503136	4.75545e-07	-0.418754	-0.213783
		4.00	.83761*	0.0503136	2.55865e-17	0.73512	0.940091
		5.00	1.30578*	0.0503136	4.58551e-23	1.2033	1.40827
		6.00	2.79257*	0.0503136	2.19003e-33	2.69009	2.89506
		7.00	-.28077*	0.0503136	3.66913e-06	-0.383256	-0.178286
		8.00	2.68526*	0.0503136	7.57526e-33	2.58277	2.78774
		9.00	3.92450*	0.0503136	4.42394e-38	3.82202	4.02699
		11.00	2.23498*	0.0503136	2.49481e-30	2.1325	2.33747
		12.00	1.03419*	0.0503136	5.28012e-20	0.931706	1.13668
		13.00	2.03820*	0.0503136	4.53055e-29	1.93571	2.14069
		14.00	.89755*	0.0503136	3.45317e-18	0.795061	1.00003
		15.00	.51960*	0.0503136	1.02538e-11	0.41711	0.622081
		16.00	1.30583*	0.0503136	4.5806e-23	1.20334	1.40831
	11.00	1.00	-1.84313*	0.0503136	1.06059e-27	-1.94562	-1.74065
		2.00	-2.74327*	0.0503136	3.85042e-33	-2.84575	-2.64078
		3.00	-2.55125*	0.0503136	3.82632e-32	-2.65373	-2.44876
		4.00	-1.39737*	0.0503136	5.72966e-24	-1.49986	-1.29489
		5.00	-.92920*	0.0503136	1.253e-18	-1.03168	-0.826714
		6.00	.55759*	0.0503136	1.73064e-12	0.455108	0.660078
		7.00	-2.51575*	0.0503136	5.9587e-32	-2.61824	-2.41327
		8.00	.45028*	0.0503136	3.18566e-10	0.347792	0.552762
		9.00	1.68952*	0.0503136	1.60369e-26	1.58704	1.79201
		10.00	-2.23498*	0.0503136	2.49481e-30	-2.33747	-2.1325
		12.00	-1.20079*	0.0503136	5.89798e-22	-1.30327	-1.0983
		13.00	-.19678*	0.0503136	0.000449322	-0.299266	-0.0942955
		14.00	-1.33743*	0.0503136	2.20213e-23	-1.43992	-1.23495
		15.00	-1.71539*	0.0503136	9.98983e-27	-1.81787	-1.6129
		16.00	-.92915*	0.0503136	1.2548e-18	-1.03164	-0.826668
	12.00	1.00	-.64234*	0.0503136	4.2129e-14	-0.744829	-0.539858
		2.00	-1.54248*	0.0503136	2.7132e-25	-1.64496	-1.43999
		3.00	-1.35046*	0.0503136	1.63591e-23	-1.45295	-1.24798
		4.00	-.19659*	0.0503136	0.000454215	-0.299071	-0.0941005
		5.00	.27159*	0.0503136	6.24092e-06	0.169104	0.374075
		6.00	1.75838*	0.0503136	4.61577e-27	1.6559	1.86087
		7.00	-1.31496*	0.0503136	3.7006e-23	-1.41745	-1.21248
		8.00	1.65107*	0.0503136	3.28347e-26	1.54858	1.75355
		9.00	2.89031*	0.0503136	7.36185e-34	2.78783	2.9928
		10.00	-1.03419*	0.0503136	5.28012e-20	-1.13668	-0.931706
		11.00	1.20079*	0.0503136	5.89798e-22	1.0983	1.30327
		13.00	1.00401*	0.0503136	1.27457e-19	0.901523	1.10649
		14.00	-.13665*	0.0503136	0.0105691	-0.239131	-0.0341603
		15.00	-.51460*	0.0503136	1.30287e-11	-0.617082	-0.412111
		16.00	.27164*	0.0503136	6.22444e-06	0.16915	0.374121
	13.00	1.00	-1.64635*	0.0503136	3.58887e-26	-1.74884	-1.54387
		2.00	-2.54649*	0.0503136	4.05925e-32	-2.64897	-2.444
		3.00	-2.35447*	0.0503136	4.82926e-31	-2.45695	-2.25198
		4.00	-1.20059*	0.0503136	5.92713e-22	-1.30308	-1.09811
		5.00	-.73242*	0.0503136	1.15179e-15	-0.834904	-0.629933
		6.00	.75437*	0.0503136	5.03331e-16	0.651889	0.856859
		7.00	-2.31897*	0.0503136	7.79846e-31	-2.42146	-2.21649
		8.00	.64706*	0.0503136	3.45976e-14	0.544573	0.749543
		9.00	1.88630*	0.0503136	5.13933e-28	1.78382	1.98879
		10.00	-2.03820*	0.0503136	4.53055e-29	-2.14069	-1.93571
		11.00	.19678*	0.0503136	0.000449322	0.0942955	0.299266
		12.00	-1.00401*	0.0503136	1.27457e-19	-1.10649	-0.901523
		14.00	-1.14065*	0.0503136	2.79254e-21	-1.24314	-1.03817
		15.00	-1.51860*	0.0503136	4.39766e-25	-1.62109	-1.41612
		16.00	-.73237*	0.0503136	1.15379e-15	-0.834858	-0.629887
	14.00	1.00	-.50570*	0.0503136	2.0019e-11	-0.608183	-0.403212
		2.00	-1.40583*	0.0503136	4.75881e-24	-1.50832	-1.30335
		3.00	-1.21381*	0.0503136	4.25035e-22	-1.3163	-1.11133
		4.00	-0.0599402	0.0503136	0.242285	-0.162426	0.0425452
		5.00	.40824*	0.0503136	2.88757e-09	0.30575	0.510721
		6.00	1.89503*	0.0503136	4.44785e-28	1.79254	1.99751
		7.00	-1.17832*	0.0503136	1.0458e-21	-1.2808	-1.07583
		8.00	1.78771*	0.0503136	2.75394e-27	1.68523	1.8902
		9.00	3.02696*	0.0503136	1.70111e-34	2.92447	3.12944
		10.00	-.89755*	0.0503136	3.45317e-18	-1.00003	-0.795061
		11.00	1.33743*	0.0503136	2.20213e-23	1.23495	1.43992
		12.00	.13665*	0.0503136	0.0105691	0.0341603	0.239131
		13.00	1.14065*	0.0503136	2.79254e-21	1.03817	1.24314
		15.00	-.37795*	0.0503136	1.49089e-08	-0.480436	-0.275465
		16.00	.40828*	0.0503136	2.88052e-09	0.305796	0.510766
	15.00	1.00	-.12775*	0.0503136	0.0161777	-0.230232	-0.0252615
		2.00	-1.02788*	0.0503136	6.33663e-20	-1.13037	-0.925396
		3.00	-.83586*	0.0503136	2.71662e-17	-0.938349	-0.733379
		4.00	.31801*	0.0503136	4.30479e-07	0.215525	0.420496
		5.00	.78619*	0.0503136	1.56602e-16	0.683701	0.888672
		6.00	2.27298*	0.0503136	1.46662e-30	2.17049	2.37546
		7.00	-.80037*	0.0503136	9.41627e-17	-0.902852	-0.697881
		8.00	2.16566*	0.0503136	6.72816e-30	2.06318	2.26815
		9.00	3.40491*	0.0503136	4.05477e-36	3.30242	3.50739
		10.00	-.51960*	0.0503136	1.02538e-11	-0.622081	-0.41711
		11.00	1.71539*	0.0503136	9.98983e-27	1.6129	1.81787
		12.00	.51460*	0.0503136	1.30287e-11	0.412111	0.617082
		13.00	1.51860*	0.0503136	4.39766e-25	1.41612	1.62109
		14.00	.37795*	0.0503136	1.49089e-08	0.275465	0.480436
		16.00	.78623*	0.0503136	1.56344e-16	0.683746	0.888717
	16.00	1.00	-.91398*	0.0503136	2.03272e-18	-1.01646	-0.811493
		2.00	-1.81411*	0.0503136	1.74195e-27	-1.9166	-1.71163
		3.00	-1.62210*	0.0503136	5.69294e-26	-1.72458	-1.51961
		4.00	-.46822*	0.0503136	1.27799e-10	-0.570707	-0.365736
		5.00	-4.56957e-05	0.0503136	0.999281	-0.102531	0.10244
		6.00	1.48675*	0.0503136	8.47153e-25	1.38426	1.58923
		7.00	-1.58660*	0.0503136	1.13171e-25	-1.68908	-1.48411
		8.00	1.37943*	0.0503136	8.52542e-24	1.27695	1.48192
		9.00	2.61868*	0.0503136	1.67679e-32	2.51619	2.72116
		10.00	-1.30583*	0.0503136	4.5806e-23	-1.40831	-1.20334
		11.00	.92915*	0.0503136	1.2548e-18	0.826668	1.03164
		12.00	-.27164*	0.0503136	6.22444e-06	-0.374121	-0.16915
		13.00	.73237*	0.0503136	1.15379e-15	0.629887	0.834858
		14.00	-.40828*	0.0503136	2.88052e-09	-0.510766	-0.305796
		15.00	-.78623*	0.0503136	1.56344e-16	-0.888717	-0.683746
*. The mean difference is significant at the 0.05 level.
Homogeneous Subsets
M_H
OBP		N	Subset for alpha = 0.05
			1	2	3	4	5	6	7	8	9	10	11	12	13
Duncana	9.00	3	2.17657
	6.00	3		3.3085
	8.00	3			3.41581
	11.00	3				3.86609
	13.00	3					4.06287
	16.00	3						4.79524
	5.00	3						4.79529
	12.00	3							5.06688
	14.00	3								5.20353
	4.00	3								5.26347
	15.00	3									5.58148
	1.00	3										5.70922
	10.00	3											6.10107
	7.00	3												6.38184
	3.00	3												6.41734
	2.00	3													6.60936
	Sig.		1	1	1	1	1	0.999281	1	0.242285	1	1	1	0.485584	1
Means for groups in homogeneous subsets are displayed.
a. Uses Harmonic Mean Sample Size = 3.000.
Means Plots
ONEWAY M_Th BY OBP
/STATISTICS DESCRIPTIVES
/PLOT MEANS
/MISSING ANALYSIS
/POSTHOC=DUNCAN LSD ALPHA(0.05).
ANOVA
M_Th
	Sum of Squares	df	Mean Square	F	Sig.
Between Groups	45.8598	15	3.05732	235.197	2.35416e-28
Within Groups	0.415968	32	0.012999
Total	46.2758	47
Post Hoc Tests
Multiple Comparisons
Dependent Variable: M_Th
(I) OBP			Mean Difference (I-J)	Std. Error	Sig.	95% Confidence Interval
						Lower Bound	Upper Bound
LSD	1.00	2.00	-.81197*	0.0930914	5.7494e-10	-1.00159	-0.622344
		3.00	-1.97688*	0.0930914	1.99387e-20	-2.1665	-1.78726
		4.00	-.22626*	0.0930914	0.0208622	-0.41588	-0.0366383
		5.00	.65756*	0.0930914	5.20023e-08	0.467941	0.847183
		6.00	1.71976*	0.0930914	1.24169e-18	1.53014	1.90938
		7.00	-1.58222*	0.0930914	1.40712e-17	-1.77184	-1.3926
		8.00	.90882*	0.0930914	4.06721e-11	0.719196	1.09844
		9.00	-.26053*	0.0930914	0.00862165	-0.450149	-0.0709074
		10.00	-.69095*	0.0930914	1.91037e-08	-0.880575	-0.501333
		11.00	.61530*	0.0930914	1.88088e-07	0.425683	0.804925
		12.00	.51155*	0.0930914	4.70283e-06	0.321928	0.70117
		13.00	1.12889*	0.0930914	1.66168e-13	0.939268	1.31851
		14.00	1.19896*	0.0930914	3.32569e-14	1.00934	1.38858
		15.00	-.27742*	0.0930914	0.00546518	-0.467042	-0.0877998
		16.00	.24007*	0.0930914	0.0147138	0.0504535	0.429695
	2.00	1.00	.81197*	0.0930914	5.7494e-10	0.622344	1.00159
		3.00	-1.16492*	0.0930914	7.20718e-14	-1.35454	-0.975298
		4.00	.58571*	0.0930914	4.67702e-07	0.396085	0.775327
		5.00	1.46953*	0.0930914	1.17193e-16	1.27991	1.65915
		6.00	2.53172*	0.0930914	1.09266e-23	2.3421	2.72134
		7.00	-.77025*	0.0930914	1.87855e-09	-0.959876	-0.580634
		8.00	1.72078*	0.0930914	1.2202e-18	1.53116	1.9104
		9.00	.55144*	0.0930914	1.35419e-06	0.361816	0.741058
		10.00	0.121011	0.0930914	0.202914	-0.0686094	0.310632
		11.00	1.42727*	0.0930914	2.68176e-16	1.23765	1.61689
		12.00	1.32351*	0.0930914	2.2226e-15	1.13389	1.51314
		13.00	1.94085*	0.0930914	3.45613e-20	1.75123	2.13048
		14.00	2.01092*	0.0930914	1.19525e-20	1.8213	2.20054
		15.00	.53454*	0.0930914	2.29272e-06	0.344924	0.724166
		16.00	1.05204*	0.0930914	1.04761e-12	0.862419	1.24166
	3.00	1.00	1.97688*	0.0930914	1.99387e-20	1.78726	2.1665
		2.00	1.16492*	0.0930914	7.20718e-14	0.975298	1.35454
		4.00	1.75062*	0.0930914	7.36264e-19	1.561	1.94025
		5.00	2.63445*	0.0930914	3.21493e-24	2.44482	2.82407
		6.00	3.69664*	0.0930914	8.47499e-29	3.50702	3.88626
		7.00	.39466*	0.0930914	0.000177878	0.205043	0.584285
		8.00	2.88570*	0.0930914	1.92525e-25	2.69608	3.07532
		9.00	1.71636*	0.0930914	1.31596e-18	1.52673	1.90598
		10.00	1.28593*	0.0930914	4.92905e-15	1.09631	1.47555
		11.00	2.59219*	0.0930914	5.28917e-24	2.40257	2.78181
		12.00	2.48843*	0.0930914	1.85509e-23	2.29881	2.67805
		13.00	3.10577*	0.0930914	1.9628e-26	2.91615	3.29539
		14.00	3.17584*	0.0930914	9.79614e-27	2.98622	3.36546
		15.00	1.69946*	0.0930914	1.75838e-18	1.50984	1.88908
		16.00	2.21696*	0.0930914	6.29549e-22	2.02734	2.40658
	4.00	1.00	.22626*	0.0930914	0.0208622	0.0366383	0.41588
		2.00	-.58571*	0.0930914	4.67702e-07	-0.775327	-0.396085
		3.00	-1.75062*	0.0930914	7.36264e-19	-1.94025	-1.561
		5.00	.88382*	0.0930914	7.94839e-11	0.6942	1.07344
		6.00	1.94602*	0.0930914	3.19245e-20	1.7564	2.13564
		7.00	-1.35596*	0.0930914	1.13242e-15	-1.54558	-1.16634
		8.00	1.13508*	0.0930914	1.43786e-13	0.945455	1.3247
		9.00	-0.0342691	0.0930914	0.715205	-0.22389	0.155352
		10.00	-.46469*	0.0930914	2.03502e-05	-0.654316	-0.275074
		11.00	.84156*	0.0930914	2.52091e-10	0.651942	1.03118
		12.00	.73781*	0.0930914	4.80172e-09	0.548188	0.927429
		13.00	1.35515*	0.0930914	1.15154e-15	1.16553	1.54477
		14.00	1.42522*	0.0930914	2.79312e-16	1.2356	1.61484
		15.00	-0.0511615	0.0930914	0.586421	-0.240782	0.138459
		16.00	.46633*	0.0930914	1.93351e-05	0.276713	0.655954
	5.00	1.00	-.65756*	0.0930914	5.20023e-08	-0.847183	-0.467941
		2.00	-1.46953*	0.0930914	1.17193e-16	-1.65915	-1.27991
		3.00	-2.63445*	0.0930914	3.21493e-24	-2.82407	-2.44482
		4.00	-.88382*	0.0930914	7.94839e-11	-1.07344	-0.6942
		6.00	1.06220*	0.0930914	8.17434e-13	0.872575	1.25182
		7.00	-2.23978*	0.0930914	4.61312e-22	-2.4294	-2.05016
		8.00	.25125*	0.0930914	0.0110133	0.061634	0.440876
		9.00	-.91809*	0.0930914	3.1797e-11	-1.10771	-0.728469
		10.00	-1.34852*	0.0930914	1.32052e-15	-1.53814	-1.15889
		11.00	-0.0422578	0.0930914	0.652937	-0.231879	0.147363
		12.00	-0.146012	0.0930914	0.126605	-0.335633	0.0436085
		13.00	.471	0.0930914	1.65427e-05	0.281707	0.660948
		14.00		0.0930914	1.85156e-06	0.351775	0.731017
		15.00		0.0930914	2.03745e-11	-1.1246	-0.745362
		16.00		0.0930914	8.82199e-05	-0.607108	-0.227866
	6.00	1.00		0.0930914	1.24169e-18	-1.90938	-1.53014
		2.00		0.0930914	1.09266e-23	-2.72134	-2.3421
		3.00		0.0930914	8.47499e-29	-3.88626	-3.50702
		4.00		0.0930914	3.19245e-20	-2.13564	-1.7564
		5.00		0.0930914	8.17434e-13	-1.25182	-0.872575
		7.00		0.0930914	2.90604e-27	-3.4916	-3.11236
		8.00		0.0930914	5.91714e-10	-1.00056	-0.62132
		9.00		0.0930914	1.89379e-20	-2.16991	-1.79067
		10.00		0.0930914	4.90264e-23	-2.60033	-2.22109
		11.00		0.0930914	2.9576e-13	-1.29407	-0.914833
		12.00		0.0930914	2.70226e-14	-1.39783	-1.01859
		13.00		0.0930914	3.98778e-07	-0.78049	-0.401248
		14.00		0.0930914	3.52181e-06	-0.710421	-0.331179
		15.00		0.0930914	1.46823e-20	-2.1868	-1.80756
		16.00		0.0930914	9.63142e-17	-1.6693	-1.29006
	7.00	1.00		0.0930914	1.40712e-17	1.3926	1.77184
		2.00		0.0930914	1.87855e-09	0.580634	0.959876
		3.00		0.0930914	0.000177878	-0.584285	-0.205043
		4.00		0.0930914	1.13242e-15	1.16634	1.54558
		5.00		0.0930914	4.61312e-22	2.05016	2.4294
		6.00		0.0930914	2.90604e-27	3.11236	3.4916
		8.00		0.0930914	1.79653e-23	2.30142	2.68066
		9.00		0.0930914	2.30924e-15	1.13207	1.51131
		10.00		0.0930914	6.50392e-11	0.701645	1.08089
		11.00		0.0930914	8.22235e-22	2.0079	2.38715
		12.00		0.0930914	3.54853e-21	1.90415	2.28339
		13.00		0.0930914	1.32735e-24	2.52149	2.90073
		14.00		0.0930914	6.03367e-25	2.59156	2.9708
		15.00		0.0930914	3.29756e-15	1.11518	1.49442
		16.00		0.0930914	2.25276e-19	1.63267	2.01192
	8.00	1.00		0.0930914	4.06721e-11	-1.09844	-0.719196
		2.00		0.0930914	1.2202e-18	-1.9104	-1.53116
		3.00		0.0930914	1.92525e-25	-3.07532	-2.69608
		4.00		0.0930914	1.43786e-13	-1.3247	-0.945455
		5.00		0.0930914	0.0110133	-0.440876	-0.061634
		6.00		0.0930914	5.91714e-10	0.62132	1.00056
		7.00		0.0930914	1.79653e-23	-2.68066	-2.30142
		9.00		0.0930914	6.51199e-14	-1.35897	-0.979724
		10.00		0.0930914	1.02264e-17	-1.78939	-1.41015
		11.00		0.0930914	0.0035014	-0.483134	-0.103892
		12.00		0.0930914	0.000164261	-0.586888	-0.207646
		13.00		0.0930914	0.0243122	0.0304518	0.409694
		14.00		0.0930914	0.00384695	0.10052	0.479762
		15.00		0.0930914	4.43233e-14	-1.37586	-0.996616
		16.00		0.0930914	3.7132e-08	-0.858363	-0.479121
	9.00	1.00		0.0930914	0.00862165	0.0709074	0.450149
		2.00		0.0930914	1.35419e-06	-0.741058	-0.361816
		3.00		0.0930914	1.31596e-18	-1.90598	-1.52673
		4.00	0.0342691	0.0930914	0.715205	-0.155352	0.22389
		5.00		0.0930914	3.1797e-11	0.728469	1.10771
		6.00		0.0930914	1.89379e-20	1.79067	2.16991
		7.00		0.0930914	2.30924e-15	-1.51131	-1.13207
		8.00		0.0930914	6.51199e-14	0.979724	1.35897
		10.00		0.0930914	5.91219e-05	-0.620046	-0.240805
		11.00		0.0930914	9.86607e-11	0.686211	1.06545
		12.00		0.0930914	1.78288e-09	0.582457	0.961699
		13.00		0.0930914	5.72093e-16	1.1998	1.57904
		14.00		0.0930914	1.42428e-16	1.26987	1.64911
		15.00	-0.0168924	0.0930914	0.857151	-0.206513	0.172729
		16.00		0.0930914	6.62288e-06	0.310982	0.690224
	10.00	1.00		0.0930914	1.91037e-08	0.501333	0.880575
		2.00	-0.121011	0.0930914	0.202914	-0.310632	0.0686094
		3.00		0.0930914	4.92905e-15	-1.47555	-1.09631
		4.00		0.0930914	2.03502e-05	0.275074	0.654316
		5.00		0.0930914	1.32052e-15	1.15889	1.53814
		6.00		0.0930914	4.90264e-23	2.22109	2.60033
		7.00		0.0930914	6.50392e-11	-1.08089	-0.701645
		8.00		0.0930914	1.02264e-17	1.41015	1.78939
		9.00		0.0930914	5.91219e-05	0.240805	0.620046
		11.00		0.0930914	3.19727e-15	1.11664	1.49588
		12.00		0.0930914	3.07095e-14	1.01288	1.39212
		13.00		0.0930914	2.34435e-19	1.63022	2.00946
		14.00		0.0930914	7.63864e-20	1.70029	2.07953
		15.00		0.0930914	9.96634e-05	0.223912	0.603154
		16.00		0.0930914	2.26031e-11	0.741407	1.12065
	11.00	1.00		0.0930914	1.88088e-07	-0.804925	-0.425683
		2.00		0.0930914	2.68176e-16	-1.61689	-1.23765
		3.00		0.0930914	5.28917e-24	-2.78181	-2.40257
		4.00		0.0930914	2.52091e-10	-1.03118	-0.651942
		5.00	0.0422578	0.0930914	0.652937	-0.147363	0.231879
		6.00		0.0930914	2.9576e-13	0.914833	1.29407
		7.00		0.0930914	8.22235e-22	-2.38715	-2.0079
		8.00		0.0930914	0.0035014	0.103892	0.483134
		9.00		0.0930914	9.86607e-11	-1.06545	-0.686211
		10.00		0.0930914	3.19727e-15	-1.49588	-1.11664
		12.00	-0.103755	0.0930914	0.273346	-0.293376	0.0858663
		13.00		0.0930914	4.41277e-06	0.323964	0.703206
		14.00		0.0930914	4.98334e-07	0.394033	0.773275
		15.00		0.0930914	6.254e-11	-1.08235	-0.703104
		16.00		0.0930914	0.000321203	-0.56485	-0.185609
	12.00	1.00		0.0930914	4.70283e-06	-0.70117	-0.321928
		2.00		0.0930914	2.2226e-15	-1.51314	-1.13389
		3.00		0.0930914	1.85509e-23	-2.67805	-2.29881
		4.00		0.0930914	4.80172e-09	-0.927429	-0.548188
		5.00	0.146012	0.0930914	0.126605	-0.0436085	0.335633
		6.00		0.0930914	2.70226e-14	1.01859	1.39783
		7.00		0.0930914	3.54853e-21	-2.28339	-1.90415
		8.00		0.0930914	0.000164261	0.207646	0.586888
		9.00		0.0930914	1.78288e-09	-0.961699	-0.582457
		10.00		0.0930914	3.07095e-14	-1.39212	-1.01288
		11.00	0.103755	0.0930914	0.273346	-0.0858663	0.293376
		13.00		0.0930914	1.76716e-07	0.427719	0.806961
		14.00		0.0930914	2.12329e-08	0.497787	0.877029
		15.00		0.0930914	1.10085e-09	-0.978591	-0.599349
		16.00		0.0930914	0.00642539	-0.461096	-0.0818541
	13.00	1.00		0.0930914	1.66168e-13	-1.31851	-0.939268
		2.00		0.0930914	3.45613e-20	-2.13048	-1.75123
		3.00		0.0930914	1.9628e-26	-3.29539	-2.91615
		4.00		0.0930914	1.15154e-15	-1.54477	-1.16553
		5.00		0.0930914	1.65427e-05	-0.660948	-0.281707
		6.00		0.0930914	3.98778e-07	0.401248	0.78049
		7.00		0.0930914	1.32735e-24	-2.90073	-2.52149
		8.00		0.0930914	0.0243122	-0.409694	-0.0304518
		9.00		0.0930914	5.72093e-16	-1.57904	-1.1998
		10.00		0.0930914	2.34435e-19	-2.00946	-1.63022
		11.00		0.0930914	4.41277e-06	-0.703206	-0.323964
		12.00		0.0930914	1.76716e-07	-0.806961	-0.427719
		14.00	0.0700684	0.0930914	0.457142	-0.119553	0.259689
		15.00		0.0930914	4.0718e-16	-1.59593	-1.21669
		16.00		0.0930914	6.94727e-11	-1.07844	-0.699194
	14.00	1.00		0.0930914	3.32569e-14	-1.38858	-1.00934
		2.00		0.0930914	1.19525e-20	-2.20054	-1.8213
		3.00		0.0930914	9.79614e-27	-3.36546	-2.98622
		4.00		0.0930914	2.79312e-16	-1.61484	-1.2356
		5.00		0.0930914	1.85156e-06	-0.731017	-0.351775
		6.00		0.0930914	3.52181e-06	0.331179	0.710421
		7.00		0.0930914	6.03367e-25	-2.9708	-2.59156
		8.00		0.0930914	0.00384695	-0.479762	-0.10052
		9.00		0.0930914	1.42428e-16	-1.64911	-1.26987
		10.00		0.0930914	7.63864e-20	-2.07953	-1.70029
		11.00		0.0930914	4.98334e-07	-0.773275	-0.394033
		12.00		0.0930914	2.12329e-08	-0.877029	-0.497787
		13.00	-0.0700684	0.0930914	0.457142	-0.259689	0.119553
		15.00		0.0930914	1.02653e-16	-1.666	-1.28676
		16.00		0.0930914	1.09338e-11	-1.1485	-0.769262
	15.00	1.00		0.0930914	0.00546518	0.0877998	0.467042
		2.00		0.0930914	2.29272e-06	-0.724166	-0.344924
		3.00		0.0930914	1.75838e-18	-1.88908	-1.50984
		4.00	0.0511615	0.0930914	0.586421	-0.138459	0.240782
		5.00		0.0930914	2.03745e-11	0.745362	1.1246
		6.00		0.0930914	1.46823e-20	1.80756	2.1868
		7.00		0.0930914	3.29756e-15	-1.49442	-1.11518
		8.00		0.0930914	4.43233e-14	0.996616	1.37586
		9.00	0.0168924	0.0930914	0.857151	-0.172729	0.206513
		10.00		0.0930914	9.96634e-05	-0.603154	-0.223912
		11.00		0.0930914	6.254e-11	0.703104	1.08235
		12.00		0.0930914	1.10085e-09	0.599349	0.978591
		13.00		0.0930914	4.0718e-16	1.21669	1.59593
		14.00		0.0930914	1.02653e-16	1.28676	1.666
		16.00		0.0930914	3.90508e-06	0.327874	0.707116
	16.00	1.00		0.0930914	0.0147138	-0.429695	-0.0504535
		2.00		0.0930914	1.04761e-12	-1.24166	-0.862419
		3.00		0.0930914	6.29549e-22	-2.40658	-2.02734
		4.00		0.0930914	1.93351e-05	-0.655954	-0.276713
		5.00		0.0930914	8.82199e-05	0.227866	0.607108
		6.00		0.0930914	9.63142e-17	1.29006	1.6693
		7.00		0.0930914	2.25276e-19	-2.01192	-1.63267
		8.00		0.0930914	3.7132e-08	0.479121	0.858363
		9.00		0.0930914	6.62288e-06	-0.690224	-0.310982
		10.00		0.0930914	2.26031e-11	-1.12065	-0.741407
		11.00		0.0930914	0.000321203	0.185609	0.56485
		12.00		0.0930914	0.00642539	0.0818541	0.461096
		13.00		0.0930914	6.94727e-11	0.699194	1.07844
		14.00		0.0930914	1.09338e-11	0.769262	1.1485
		15.00		0.0930914	3.90508e-06	-0.707116	-0.327874
*. The mean difference is significant at the 0.05 level.
Homogeneous Subsets
M_Th
OBP		N	Subset for alpha = 0.05
			1	2	3	4	5	6	7	8	9	10
Duncana	6.00	3	3.2937
	14.00	3		3.8145
	13.00	3		3.88457
	8.00	3			4.10464
	5.00	3				4.35589
	11.00	3				4.39815
	12.00	3				4.50191
	16.00	3					4.77338
	1.00	3						5.01346
	4.00	3							5.23972
	9.00	3							5.27398
	15.00	3							5.29088
	10.00	3								5.70441
	2.00	3								5.82542
	7.00	3									6.59568
	3.00	3										6.99034
	Sig.		1	0.457142	1	0.147764	1	1	0.609391	0.202914	1	1
Means for groups in homogeneous subsets are displayed.
a. Uses Harmonic Mean Sample Size = 3.000.
Means Plots
/STATISTICS DESCRIPTIVES
/PLOT MEANS
/MISSING ANALYSIS
/POSTHOC=DUNCAN LSD ALPHA(0.05).
ANOVA
	Sum of Squares	df	Mean Square	F	Sig.
Between Groups	55.4118	15	3.69412	339.494	7.04669e-31
Within Groups	0.348201	32	0.0108813
Total	55.76	47
Post Hoc Tests
Multiple Comparisons
(I) OBP			Mean Difference (I-J)	Std. Error	Sig.	95% Confidence Interval
						Lower Bound	Upper Bound
LSD	1.00	2.00	0.00873956	0.0851715	0.918912	-0.164749	0.182228
		3.00		0.0851715	1.23147e-18	-1.74738	-1.4004
		4.00	-0.00479805	0.0851715	0.955426	-0.178287	0.168691
		5.00		0.0851715	3.61272e-07	0.370041	0.717018
		6.00		0.0851715	3.24377e-24	2.23613	2.58311
		7.00		0.0851715	6.66958e-09	-0.838243	-0.491265
		8.00		0.0851715	0.00157579	0.120714	0.467691
		9.00		0.0851715	5.80853e-20	-1.91859	-1.57161
		10.00		0.0851715	1.43976e-07	0.397459	0.744436
		11.00		0.0851715	5.48799e-21	1.71462	2.0616
		12.00		0.0851715	2.03559e-08	0.456732	0.803709
		13.00		0.0851715	1.21557e-17	1.28147	1.62844
		14.00		0.0851715	1.30862e-16	1.16581	1.51279
		15.00		0.0851715	3.38643e-06	0.304152	0.651129
		16.00		0.0851715	1.54876e-05	0.25967	0.606647
	2.00	1.00	-0.00873956	0.0851715	0.918912	-0.182228	0.164749
		3.00		0.0851715	1.04673e-18	-1.75612	-1.40914
		4.00	-0.0135376	0.0851715	0.874711	-0.187026	0.159951
		5.00		0.0851715	4.85189e-07	0.361301	0.708278
		6.00		0.0851715	3.62791e-24	2.22739	2.57437
[truncated: 6,892 more rows]

## Sheet: heatmap
	Worker				Male				Female				Development Stage
	Antenna	Head	Thorax	Abdomen	Antenna	Head	Thorax	Abdomen	Antenna	Head	Thorax	Abdomen	Egg	Small Larva	Large Larva	Pupae
EF1a	6.38913	7.24795	7.06656	7.08072	5.99266	7.10534	7.05605	7.54844	6.13728	7.7616	7.79299	8.25778	8.70298	8.149	8.08871	7.95209
GAPDH	4.91939	6.19147	5.7901	4.71904	4.29469	6.73622	7.97717	6.88065	4.8237	6.63386	7.42975	6.77854	7.14899	6.60184	6.78499	6.80216
OBP1	6.20967	5.06148	4.11907	3.50201	5.20186	5.71041	5.01484	5.75651	5.5097	4.60459	5.2262	5.75896	5.44401	5.26142	5.25719	5.58905
OBP2	5.82073	6.10222	4.95701	3.76754	4.94333	6.6104	5.83048	5.75005	5.39316	6.09189	5.76009	5.64386	3.9236	4.45736	4.37197	3.62923
OBP3	5.05387	8.26708	6.84745	5.66965	3.66841	6.42043	7.01955	7.33029	4.38535	8.51013	8.31277	9.37401	4.06495	4.0517	4.0477	4.11295
OBP4	2.60777	6.05072	4.33308	3.62747	3.35884	5.26404	5.24111	5.76153	2.57832	6.17413	6.15443	6.9172	3.90473	2.6738	3.35884	3.71388
OBP5	6.30174	4.58693	4.11008	2.4907	4.84407	4.7991	4.35791	5.21253	5.33575	3.82108	4.57288	4.24849	4.14592	3.67594	3.68302	4.00488
OBP6	6.07842	4.60006	3.20156	2.71652	3.17616	3.31858	3.30628	3.39424	4.69814	3.27281	4.4946	4.20925	3.70529	3.11686	3.31863	3.85207
OBP7	4.33967	7.283	4.85043	3.01176	2.64264	6.38343	6.60403	6.43942	4.12752	7.19852	6.97749	6.56252	3.80924	4.29713	4.5183	3.83202
OBP8	2.64711	2.64711	2.64711	2.64711	2.64711	3.41762	4.11194	5.46598	2.64711	3.40236	3.59017	4.15128	4.55805	5.3759	5.69827	4.26255
OBP9	1.43275	2.9062	3.75803	2.1396	1.52069	2.1798	5.34199	7.50744	2.48792	3.21284	2.1396	3.74206	1.70118	2.21967	3.10692	3.8876
OBP10	4.30799	6.19433	5.24863	4.27423	3.9103	6.10108	5.7059	5.185	4.01601	5.89594	5.50518	5.21117	5.09616	5.78818	5.41128	6.37824
OBP11	5.40885	4.53794	4.01086	2.98971	2.98971	3.87696	4.40241	3.8985	4.90492	3.82144	4.74417	4.51631	2.98971	3.73768	4.08445	4.04932
OBP12	3.66254	5.66047	4.07521	3.26513	3.61925	5.0677	4.50367	5.12638	3.61925	5.5265	5.93571	6.38713	3.6491	3.9546	4.17577	4.31475
OBP13	3.29963	6.42988	4.57401	3.72635	3.10321	4.06741	3.88654	4.30711	3.2387	5.44477	5.52487	5.64467	3.33265	3.10321	3.2355	3.29151
OBP14	2.8366	4.12505	6.92333	2.8366	2.8366	5.20395	3.82282	4.4202	3.52748	4.23968	4.104	4.13286	2.8366	3.58731	3.72197	4.41953
OBP15	4.33321	6.71731	5.00618	4.66879	3.22277	5.58297	5.291	5.2789	3.91132	5.04502	5.93461	5.26088	4.77756	5.25081	5.18396	5.53104
OBP16	3.68414	6.12729	4.22913	4.07079	2.82929	4.79688	4.77414	5.32289	3.35328	4.81125	5.26017	5.24884	3.59614	3.09126	2.75089	3.83575
											Transcripts in 1μg RNA
											1-	0
												0.25
												0.5
												0.75
											10-	1
												1.25
												1.5
												1.75
											102-	2
												2.25
												2.5
												2.75
											103-	3
												3.25
												3.5
												3.75
											104-	4
												4.25
												4.5
												4.75
											105-	5
												5.25
												5.5
												5.75
											106-	6
												6.25
												6.5
												6.75
											107-	7
												7.25
												7.5
												7.75
											108-	8
												8.25
												8.5
												8.75
											109-	9
												9.25
												9.5
