# Supplementary material for: Tissue, developmental, and caste-specific expression of odorant binding proteins in a eusocial insect, the red imported fire ant, Solenopsis invicta
Source: Sci Rep. 2016 Oct 21;6:35452. doi: 10.1038/srep35452 (PMC5073229; doi:10.1038/srep35452)
Supplement: Supplementary Excel File S5 [file srep35452-s6.xls]

## Sheet: statistic results
ONEWAY Woker BY OBPs
/MISSING ANALYSIS
/POSTHOC=DUNCAN LSD ALPHA(0.05).
Oneway
Notes
Output Created		04-AUG-2016 11:07:25
Comments
Input	Active Dataset	DataSet0
	Filter	<none>
	Weight	<none>
	Split File	<none>
	N of Rows in Working Data File	48
Missing Value Handling	Definition of Missing	User-defined missing values are treated as missing.
	Cases Used	Statistics for each analysis are based on cases with no missing data for any variable in the analysis.
Syntax		ONEWAY Woker BY OBPs /MISSING ANALYSIS /POSTHOC=DUNCAN LSD ALPHA(0.05).
Resources	Processor Time	00:00:00.22
	Elapsed Time	00:00:00.22
[DataSet0]
ANOVA
Woker
	Sum of Squares	df	Mean Square	F	Sig.
Between Groups	63.1386	15	4.20924	160.377	9.82317e-26
Within Groups	0.839867	32	0.0262458
Total	63.9785	47
Post Hoc Tests
Multiple Comparisons
Dependent Variable: Woker
(I) OBPs			Mean Difference (I-J)	Std. Error	Sig.	95% Confidence Interval
						Lower Bound	Upper Bound
LSD	1	2	-0.0637497	0.132277	0.633128	-0.333189	0.20569
		3	-2.03483*	0.132277	2.44043e-16	-2.30427	-1.76539
		4	0.182305	0.132277	0.177701	-0.0871346	0.451745
		5	-0.0648143	0.132277	0.627484	-0.334254	0.204625
		6	0.150581	0.132277	0.263415	-0.118859	0.420021
		7	-1.03853*	0.132277	5.87861e-09	-1.30797	-0.769095
		8	2.99270*	0.132277	2.97074e-21	2.72326	3.26214
		9	2.42405*	0.132277	1.5728e-18	2.15461	2.69349
		10	-0.00872115	0.132277	0.947843	-0.278161	0.260718
		11	.76173*	0.132277	2.18593e-06	0.492287	1.03117
		12	.56447*	0.132277	0.000164344	0.295029	0.833908
		13	-0.193577	0.132277	0.153107	-0.463017	0.0758627
		14	-.48830*	0.132277	0.00082611	-0.757736	-0.218857
		15	-.48546*	0.132277	0.000876223	-0.754901	-0.216021
		16	0.103971	0.132277	0.437645	-0.165469	0.37341
	2	1	0.0637497	0.132277	0.633128	-0.20569	0.333189
		3	-1.97108*	0.132277	5.98708e-16	-2.24052	-1.70164
		4	0.246055	0.132277	0.0720777	-0.0233849	0.515494
		5	-0.00106458	0.132277	0.993629	-0.270504	0.268375
		6	0.214331	0.132277	0.114979	-0.0551089	0.48377
		7	-.97478*	0.132277	2.21344e-08	-1.24422	-0.705345
		8	3.05645*	0.132277	1.57158e-21	2.78701	3.32589
		9	2.48780*	0.132277	7.3395e-19	2.21836	2.75724
		10	0.0550286	0.132277	0.68018	-0.214411	0.324468
		11	.82548*	0.132277	5.42002e-07	0.556037	1.09492
		12	.62822*	0.132277	4.11276e-05	0.358779	0.897658
		13	-0.129827	0.132277	0.333719	-0.399267	0.139612
		14	-.42455*	0.132277	0.00302019	-0.693986	-0.155107
		15	-.42171*	0.132277	0.00319458	-0.691151	-0.152272
		16	0.167721	0.132277	0.213965	-0.101719	0.43716
	3	1	2.03483*	0.132277	2.44043e-16	1.76539	2.30427
		2	1.97108*	0.132277	5.98708e-16	1.70164	2.24052
		4	2.21714*	0.132277	2.10346e-17	1.9477	2.48658
		5	1.97002*	0.132277	6.07861e-16	1.70058	2.23946
		6	2.18541*	0.132277	3.1848e-17	1.91597	2.45485
		7	.99630*	0.132277	1.41077e-08	0.72686	1.26574
		8	5.02753*	0.132277	3.34774e-28	4.75809	5.29697
		9	4.45888*	0.132277	1.42345e-26	4.18944	4.72832
		10	2.02611*	0.132277	2.75568e-16	1.75667	2.29555
		11	2.79656*	0.132277	2.27789e-20	2.52712	3.066
		12	2.59930*	0.132277	2.01126e-19	2.32986	2.86874
		13	1.84126*	0.132277	3.99201e-15	1.57182	2.1107
		14	1.54654*	0.132277	4.33992e-13	1.2771	1.81598
		15	1.54937*	0.132277	4.13722e-13	1.27993	1.81881
		16	2.13880*	0.132277	5.90983e-17	1.86936	2.40824
	4	1	-0.182305	0.132277	0.177701	-0.451745	0.0871346
		2	-0.246055	0.132277	0.0720777	-0.515494	0.0233849
		3	-2.21714*	0.132277	2.10346e-17	-2.48658	-1.9477
		5	-0.247119	0.132277	0.070915	-0.516559	0.0223203
		6	-0.0317239	0.132277	0.811992	-0.301164	0.237716
		7	-1.22084*	0.132277	1.55301e-10	-1.49028	-0.9514
		8	2.81039*	0.132277	1.96509e-20	2.54095	3.07983
		9	2.24174*	0.132277	1.52983e-17	1.9723	2.51118
		10	-0.191026	0.132277	0.158421	-0.460466	0.0784135
		11	.57942*	0.132277	0.000118997	0.309982	0.848862
		12	.38216*	0.132277	0.00687915	0.112724	0.651603
		13	-.37588*	0.132277	0.00774764	-0.645322	-0.106442
		14	-.67060*	0.132277	1.62279e-05	-0.940041	-0.401161
		15	-.66777*	0.132277	1.72717e-05	-0.937205	-0.398326
		16	-0.0783342	0.132277	0.55788	-0.347774	0.191105
	5	1	0.0648143	0.132277	0.627484	-0.204625	0.334254
		2	0.00106458	0.132277	0.993629	-0.268375	0.270504
		3	-1.97002*	0.132277	6.07861e-16	-2.23946	-1.70058
		4	0.247119	0.132277	0.070915	-0.0223203	0.516559
		6	0.215395	0.132277	0.113255	-0.0540443	0.484835
		7	-.97372*	0.132277	2.2635e-08	-1.24316	-0.70428
		8	3.05751*	0.132277	1.55512e-21	2.78807	3.32695
		9	2.48886*	0.132277	7.24768e-19	2.21942	2.7583
		10	0.0560932	0.132277	0.674361	-0.213346	0.325533
		11	.82654*	0.132277	5.29585e-07	0.557102	1.09598
		12	.62928*	0.132277	4.01806e-05	0.359844	0.898723
		13	-0.128763	0.132277	0.33764	-0.398202	0.140677
		14	-.42348*	0.132277	0.00308457	-0.692921	-0.154042
		15	-.42065*	0.132277	0.00326251	-0.690086	-0.151207
		16	0.168785	0.132277	0.211141	-0.100654	0.438225
	6	1	-0.150581	0.132277	0.263415	-0.420021	0.118859
		2	-0.214331	0.132277	0.114979	-0.48377	0.0551089
		3	-2.18541*	0.132277	3.1848e-17	-2.45485	-1.91597
		4	0.0317239	0.132277	0.811992	-0.237716	0.301164
		5	-0.215395	0.132277	0.113255	-0.484835	0.0540443
		7	-1.18912*	0.132277	2.87188e-10	-1.45855	-0.919676
		8	2.84212*	0.132277	1.4038e-20	2.57268	3.11156
		9	2.27347*	0.132277	1.01887e-17	2.00403	2.5429
		10	-0.159302	0.132277	0.237303	-0.428742	0.110137
		11	.61115*	0.132277	5.97209e-05	0.341706	0.880586
		12	.41389*	0.132277	0.00372698	0.144448	0.683327
		13	-.34416*	0.132277	0.0139303	-0.613598	-0.0747183
		14	-.63888*	0.132277	3.25659e-05	-0.908317	-0.369438
		15	-.63604*	0.132277	3.46532e-05	-0.905482	-0.366602
		16	-0.0466102	0.132277	0.726873	-0.31605	0.222829
	7	1	1.03853*	0.132277	5.87861e-09	0.769095	1.30797
		2	.97478*	0.132277	2.21344e-08	0.705345	1.24422
		3	-.99630*	0.132277	1.41077e-08	-1.26574	-0.72686
		4	1.22084*	0.132277	1.55301e-10	0.9514	1.49028
		5	.97372*	0.132277	2.2635e-08	0.70428	1.24316
		6	1.18912*	0.132277	2.87188e-10	0.919676	1.45855
		8	4.03123*	0.132277	3.26138e-25	3.76179	4.30067
		9	3.46258*	0.132277	3.52568e-23	3.19314	3.73202
		10	1.02981*	0.132277	7.03643e-09	0.760374	1.29925
		11	1.80026*	0.132277	7.41666e-15	1.53082	2.0697
		12	1.60300*	0.132277	1.69151e-13	1.33356	1.87244
		13	.84496*	0.132277	3.54904e-07	0.575518	1.1144
		14	.55024*	0.132277	0.000223122	0.280799	0.819678
		15	.55307*	0.132277	0.000209963	0.283634	0.822513
		16	1.14251*	0.132277	7.18367e-10	0.873066	1.41194
	8	1	-2.99270*	0.132277	2.97074e-21	-3.26214	-2.72326
		2	-3.05645*	0.132277	1.57158e-21	-3.32589	-2.78701
		3	-5.02753*	0.132277	3.34774e-28	-5.29697	-4.75809
		4	-2.81039*	0.132277	1.96509e-20	-3.07983	-2.54095
		5	-3.05751*	0.132277	1.55512e-21	-3.32695	-2.78807
		6	-2.84212*	0.132277	1.4038e-20	-3.11156	-2.57268
		7	-4.03123*	0.132277	3.26138e-25	-4.30067	-3.76179
		9	-.56865*	0.132277	0.00015017	-0.838093	-0.299214
		10	-3.00142*	0.132277	2.721e-21	-3.27086	-2.73198
		11	-2.23097*	0.132277	1.75802e-17	-2.50041	-1.96153
		12	-2.42823*	0.132277	1.4953e-18	-2.69767	-2.15879
		13	-3.18628*	0.132277	4.45382e-22	-3.45572	-2.91684
		14	-3.48100*	0.132277	2.99713e-23	-3.75044	-3.21156
		15	-3.47816*	0.132277	3.07286e-23	-3.7476	-3.20872
		16	-2.88873*	0.132277	8.61487e-21	-3.15817	-2.61929
	9	1	-2.42405*	0.132277	1.5728e-18	-2.69349	-2.15461
		2	-2.48780*	0.132277	7.3395e-19	-2.75724	-2.21836
		3	-4.45888*	0.132277	1.42345e-26	-4.72832	-4.18944
		4	-2.24174*	0.132277	1.52983e-17	-2.51118	-1.9723
		5	-2.48886*	0.132277	7.24768e-19	-2.7583	-2.21942
		6	-2.27347*	0.132277	1.01887e-17	-2.5429	-2.00403
		7	-3.46258*	0.132277	3.52568e-23	-3.73202	-3.19314
		8	.56865*	0.132277	0.00015017	0.299214	0.838093
		10	-2.43277*	0.132277	1.41568e-18	-2.70221	-2.16333
		11	-1.66232*	0.132277	6.43361e-14	-1.93176	-1.39288
		12	-1.85958*	0.132277	3.03647e-15	-2.12902	-1.59014
		13	-2.61762*	0.132277	1.63328e-19	-2.88706	-2.34818
		14	-2.91234*	0.132277	6.74466e-21	-3.18178	-2.6429
		15	-2.90951*	0.132277	6.94515e-21	-3.17895	-2.64007
		16	-2.32008*	0.132277	5.65398e-18	-2.58951	-2.05064
	10	1	0.00872115	0.132277	0.947843	-0.260718	0.278161
		2	-0.0550286	0.132277	0.68018	-0.324468	0.214411
		3	-2.02611*	0.132277	2.75568e-16	-2.29555	-1.75667
		4	0.191026	0.132277	0.158421	-0.0784135	0.460466
		5	-0.0560932	0.132277	0.674361	-0.325533	0.213346
		6	0.159302	0.132277	0.237303	-0.110137	0.428742
		7	-1.02981*	0.132277	7.03643e-09	-1.29925	-0.760374
		8	3.00142*	0.132277	2.721e-21	2.73198	3.27086
		9	2.43277*	0.132277	1.41568e-18	2.16333	2.70221
		11	.77045*	0.132277	1.80511e-06	0.501009	1.03989
		12	.57319*	0.132277	0.000136161	0.30375	0.84263
		13	-0.184856	0.132277	0.171881	-0.454295	0.0845838
		14	-.47957*	0.132277	0.000989849	-0.749015	-0.210135
		15	-.47674*	0.132277	0.00104956	-0.746179	-0.2073
		16	0.112692	0.132277	0.400579	-0.156748	0.382132
	11	1	-.76173*	0.132277	2.18593e-06	-1.03117	-0.492287
		2	-.82548*	0.132277	5.42002e-07	-1.09492	-0.556037
		3	-2.79656*	0.132277	2.27789e-20	-3.066	-2.52712
		4	-.57942*	0.132277	0.000118997	-0.848862	-0.309982
		5	-.82654*	0.132277	5.29585e-07	-1.09598	-0.557102
		6	-.61115*	0.132277	5.97209e-05	-0.880586	-0.341706
		7	-1.80026*	0.132277	7.41666e-15	-2.0697	-1.53082
		8	2.23097*	0.132277	1.75802e-17	1.96153	2.50041
		9	1.66232*	0.132277	6.43361e-14	1.39288	1.93176
		10	-.77045*	0.132277	1.80511e-06	-1.03989	-0.501009
		12	-0.197258	0.132277	0.145689	-0.466698	0.0721814
		13	-.95530*	0.132277	3.33636e-08	-1.22474	-0.685864
		14	-1.25002*	0.132277	8.88078e-11	-1.51946	-0.980584
		15	-1.24719*	0.132277	9.37368e-11	-1.51663	-0.977748
		16	-.65776*	0.132277	2.15209e-05	-0.927196	-0.388317
	12	1	-.56447*	0.132277	0.000164344	-0.833908	-0.295029
		2	-.62822*	0.132277	4.11276e-05	-0.897658	-0.358779
		3	-2.59930*	0.132277	2.01126e-19	-2.86874	-2.32986
		4	-.38216*	0.132277	0.00687915	-0.651603	-0.112724
		5	-.62928*	0.132277	4.01806e-05	-0.898723	-0.359844
		6	-.41389*	0.132277	0.00372698	-0.683327	-0.144448
		7	-1.60300*	0.132277	1.69151e-13	-1.87244	-1.33356
		8	2.42823*	0.132277	1.4953e-18	2.15879	2.69767
		9	1.85958*	0.132277	3.03647e-15	1.59014	2.12902
		10	-.57319*	0.132277	0.000136161	-0.84263	-0.30375
		11	0.197258	0.132277	0.145689	-0.0721814	0.466698
		13	-.75805*	0.132277	2.36999e-06	-1.02749	-0.488606
		14	-1.05276*	0.132277	4.38892e-09	-1.3222	-0.783325
		15	-1.04993*	0.132277	4.65153e-09	-1.31937	-0.78049
		16	-.46050*	0.132277	0.00146484	-0.729938	-0.191058
	13	1	0.193577	0.132277	0.153107	-0.0758627	0.463017
		2	0.129827	0.132277	0.333719	-0.139612	0.399267
		3	-1.84126*	0.132277	3.99201e-15	-2.1107	-1.57182
		4	.37588*	0.132277	0.00774764	0.106442	0.645322
		5	0.128763	0.132277	0.33764	-0.140677	0.398202
		6	.34416*	0.132277	0.0139303	0.0747183	0.613598
		7	-.84496*	0.132277	3.54904e-07	-1.1144	-0.575518
		8	3.18628*	0.132277	4.45382e-22	2.91684	3.45572
		9	2.61762*	0.132277	1.63328e-19	2.34818	2.88706
		10	0.184856	0.132277	0.171881	-0.0845838	0.454295
		11	.95530*	0.132277	3.33636e-08	0.685864	1.22474
		12	.75805*	0.132277	2.36999e-06	0.488606	1.02749
		14	-.29472*	0.132277	0.0330312	-0.564159	-0.0252796
		15	-.29188*	0.132277	0.0346363	-0.561324	-0.0224444
		16	.29755*	0.132277	0.0314966	0.0281081	0.566987
	14	1	.48830*	0.132277	0.00082611	0.218857	0.757736
		2	.42455*	0.132277	0.00302019	0.155107	0.693986
		3	-1.54654*	0.132277	4.33992e-13	-1.81598	-1.2771
		4	.67060*	0.132277	1.62279e-05	0.401161	0.940041
		5	.42348*	0.132277	0.00308457	0.154042	0.692921
		6	.63888*	0.132277	3.25659e-05	0.369438	0.908317
		7	-.55024*	0.132277	0.000223122	-0.819678	-0.280799
		8	3.48100*	0.132277	2.99713e-23	3.21156	3.75044
		9	2.91234*	0.132277	6.74466e-21	2.6429	3.18178
		10	.47957*	0.132277	0.000989849	0.210135	0.749015
		11	1.25002*	0.132277	8.88078e-11	0.980584	1.51946
		12	1.05276*	0.132277	4.38892e-09	0.783325	1.3222
		13	.29472*	0.132277	0.0330312	0.0252796	0.564159
		15	0.00283522	0.132277	0.983033	-0.266604	0.272275
		16	.59227*	0.132277	9.00726e-05	0.322827	0.861707
	15	1	.48546*	0.132277	0.000876223	0.216021	0.754901
		2	.42171*	0.132277	0.00319458	0.152272	0.691151
		3	-1.54937*	0.132277	4.13722e-13	-1.81881	-1.27993
		4	.66777*	0.132277	1.72717e-05	0.398326	0.937205
		5	.42065*	0.132277	0.00326251	0.151207	0.690086
		6	.63604*	0.132277	3.46532e-05	0.366602	0.905482
		7	-.55307*	0.132277	0.000209963	-0.822513	-0.283634
		8	3.47816*	0.132277	3.07286e-23	3.20872	3.7476
		9	2.90951*	0.132277	6.94515e-21	2.64007	3.17895
		10	.47674*	0.132277	0.00104956	0.2073	0.746179
		11	1.24719*	0.132277	9.37368e-11	0.977748	1.51663
		12	1.04993*	0.132277	4.65153e-09	0.78049	1.31937
		13	.29188*	0.132277	0.0346363	0.0224444	0.561324
		14	-0.00283522	0.132277	0.983033	-0.272275	0.266604
		16	.58943*	0.132277	9.5791e-05	0.319992	0.858871
	16	1	-0.103971	0.132277	0.437645	-0.37341	0.165469
		2	-0.167721	0.132277	0.213965	-0.43716	0.101719
		3	-2.13880*	0.132277	5.90983e-17	-2.40824	-1.86936
		4	0.0783342	0.132277	0.55788	-0.191105	0.347774
		5	-0.168785	0.132277	0.211141	-0.438225	0.100654
		6	0.0466102	0.132277	0.726873	-0.222829	0.31605
		7	-1.14251*	0.132277	7.18367e-10	-1.41194	-0.873066
		8	2.88873*	0.132277	8.61487e-21	2.61929	3.15817
		9	2.32008*	0.132277	5.65398e-18	2.05064	2.58951
		10	-0.112692	0.132277	0.400579	-0.382132	0.156748
		11	.65776*	0.132277	2.15209e-05	0.388317	0.927196
		12	.46050*	0.132277	0.00146484	0.191058	0.729938
		13	-.29755*	0.132277	0.0314966	-0.566987	-0.0281081
		14	-.59227*	0.132277	9.00726e-05	-0.861707	-0.322827
		15	-.58943*	0.132277	9.5791e-05	-0.858871	-0.319992
*. The mean difference is significant at the 0.05 level.
Homogeneous Subsets
Woker
OBPs		N	Subset for alpha = 0.05
			1	2	3	4	5	6	7	8
Duncana	8	3	3.24917
	9	3		3.81782
	11	3			5.48014
	12	3			5.6774
	4	3				6.05956
	6	3				6.09129
	16	3				6.1379	6.1379
	1	3				6.24187	6.24187
	10	3				6.25059	6.25059
	2	3				6.30562	6.30562
	5	3				6.30668	6.30668
	13	3					6.43545
	15	3						6.72733
	14	3						6.73016
	7	3							7.2804
	3	3								8.2767
	Sig.		1	1	0.145689	0.113514	0.0544687	0.983033	1	1
Means for groups in homogeneous subsets are displayed.
a. Uses Harmonic Mean Sample Size = 3.000.
ONEWAY Male BY OBPs
/MISSING ANALYSIS
/POSTHOC=DUNCAN LSD ALPHA(0.05).
Oneway
Notes
Output Created		04-AUG-2016 11:19:54
Comments
Input	Active Dataset	DataSet0
	Filter	<none>
	Weight	<none>
	Split File	<none>
	N of Rows in Working Data File	48
Missing Value Handling	Definition of Missing	User-defined missing values are treated as missing.
	Cases Used	Statistics for each analysis are based on cases with no missing data for any variable in the analysis.
Syntax		ONEWAY Male BY OBPs /MISSING ANALYSIS /POSTHOC=DUNCAN LSD ALPHA(0.05).
Resources	Processor Time	00:00:00.27
	Elapsed Time	00:00:00.26
[DataSet0]
ANOVA
Male
	Sum of Squares	df	Mean Square	F	Sig.
Between Groups	46.7674	15	3.11782	1063.57	8.99371e-39
Within Groups	0.0938069	32	0.00293146
Total	46.8612	47
Post Hoc Tests
Multiple Comparisons
Dependent Variable: Male
(I) OBPs			Mean Difference (I-J)	Std. Error	Sig.	95% Confidence Interval
						Lower Bound	Upper Bound
LSD	1	2	-.60364*	0.0442076	6.77491e-15	-0.693691	-0.513595
		3	-1.40763*	0.0442076	8.37723e-26	-1.49767	-1.31758
		4	.15701*	0.0442076	0.0012111	0.0669571	0.247053
		5	.62571*	0.0442076	2.51665e-15	0.535659	0.715754
		6	2.23101*	0.0442076	4.44619e-32	2.14097	2.32106
		7	-.83379*	0.0442076	6.75272e-19	-0.923837	-0.743742
		8	.64413*	0.0442076	1.12218e-15	0.554085	0.734181
		9	-1.37505*	0.0442076	1.73241e-25	-1.46509	-1.285
		10	-.15720*	0.0442076	0.00119678	-0.247246	-0.0671506
		11	1.51384*	0.0442076	8.712e-27	1.42379	1.60389
		12	.67150*	0.0442076	3.48923e-16	0.581453	0.761549
		13	1.52103*	0.0442076	7.51582e-27	1.43098	1.61108
		14	.84230*	0.0442076	5.0075e-19	0.752247	0.932343
		15	.24250*	0.0442076	4.83587e-06	0.152455	0.332551
		16	.60613*	0.0442076	6.05078e-15	0.516085	0.696181
	2	1	.60364*	0.0442076	6.77491e-15	0.513595	0.693691
		3	-.80398*	0.0442076	1.96557e-18	-0.89403	-0.713934
		4	.76065*	0.0442076	9.86545e-18	0.6706	0.850696
		5	1.22935*	0.0442076	5.5104e-24	1.1393	1.3194
		6	2.83466*	0.0442076	2.24888e-35	2.74461	2.9247
		7	-.23015*	0.0442076	1.09123e-05	-0.320194	-0.140099
		8	1.24778*	0.0442076	3.48562e-24	1.15773	1.33782
		9	-.77140*	0.0442076	6.56522e-18	-0.86145	-0.681355
		10	.44644*	0.0442076	1.78132e-11	0.356397	0.536492
		11	2.11748*	0.0442076	2.31528e-31	2.02744	2.20753
		12	1.27514*	0.0442076	1.7858e-24	1.1851	1.36519
		13	2.12467*	0.0442076	2.08034e-31	2.03462	2.21472
		14	1.44594*	0.0442076	3.63656e-26	1.35589	1.53599
		15	.84615*	0.0442076	4.37721e-19	0.756098	0.936194
		16	1.20978*	0.0442076	9.02615e-24	1.11973	1.29982
	3	1	1.40763*	0.0442076	8.37723e-26	1.31758	1.49767
		2	.80398*	0.0442076	1.96557e-18	0.713934	0.89403
		4	1.56463*	0.0442076	3.11146e-27	1.47458	1.65468
		5	2.03333*	0.0442076	8.32437e-31	1.94328	2.12338
		6	3.63864*	0.0442076	7.98805e-39	3.54859	3.72869
		7	.57384*	0.0442076	2.69249e-14	0.483788	0.663883
		8	2.05176*	0.0442076	6.26285e-31	1.96171	2.14181
		9	0.0325796	0.0442076	0.46651	-0.0574683	0.122628
		10	1.25043*	0.0442076	3.26511e-24	1.16038	1.34047
		11	2.92147*	0.0442076	8.62587e-36	2.83142	3.01151
		12	2.07913*	0.0442076	4.12296e-31	1.98908	2.16917
		13	2.92865*	0.0442076	7.97796e-36	2.83861	3.0187
		14	2.24992*	0.0442076	3.40493e-32	2.15987	2.33997
		15	1.65013*	0.0442076	5.89595e-28	1.56008	1.74018
		16	2.01376*	0.0442076	1.12933e-30	1.92371	2.10381
	4	1	-.15701*	0.0442076	0.0012111	-0.247053	-0.0669571
		2	-.76065*	0.0442076	9.86545e-18	-0.850696	-0.6706
		3	-1.56463*	0.0442076	3.11146e-27	-1.65468	-1.47458
		5	.46870*	0.0442076	5.31761e-12	0.378654	0.558749
		6	2.07401*	0.0442076	4.4564e-31	1.98396	2.16406
		7	-.99079*	0.0442076	3.94684e-21	-1.08084	-0.900747
		8	.48713*	0.0442076	2.00313e-12	0.39708	0.577176
		9	-1.53205*	0.0442076	6.00042e-27	-1.6221	-1.442
		10	-.31420*	0.0442076	4.59784e-08	-0.404251	-0.224156
		11	1.35684*	0.0442076	2.61873e-25	1.26679	1.44688
		12	.51450*	0.0442076	4.89113e-13	0.424448	0.604544
		13	1.36402*	0.0442076	2.22327e-25	1.27398	1.45407
		14	.68529*	0.0442076	1.96355e-16	0.595242	0.775338
		15	0.0854978	0.0442076	0.0619974	-0.00455007	0.175546
		16	.44913*	0.0442076	1.53708e-11	0.35908	0.539175
	5	1	-.62571*	0.0442076	2.51665e-15	-0.715754	-0.535659
		2	-1.22935*	0.0442076	5.5104e-24	-1.3194	-1.1393
		3	-2.03333*	0.0442076	8.32437e-31	-2.12338	-1.94328
		4	-.46870*	0.0442076	5.31761e-12	-0.558749	-0.378654
		6	1.60531*	0.0442076	1.39538e-27	1.51526	1.69535
		7	-1.45950*	0.0442076	2.72028e-26	-1.54954	-1.36945
		8	0.0184268	0.0442076	0.679589	-0.071621	0.108475
		9	-2.00075*	0.0442076	1.38526e-30	-2.0908	-1.9107
		10	-.78290*	0.0442076	4.26863e-18	-0.872953	-0.692857
		11	.88813*	0.0442076	1.04313e-19	0.798086	0.978182
		12	0.0457942	0.0442076	0.308018	-0.0442537	0.135842
		13	.89532*	0.0442076	8.2081e-20	0.805274	0.98537
		14	.21659*	0.0442076	2.66184e-05	0.126541	0.306637
		15	-.38320*	0.0442076	6.62152e-10	-0.473252	-0.293156
		16	-0.0195739	0.0442076	0.66091	-0.109622	0.070474
	6	1	-2.23101*	0.0442076	4.44619e-32	-2.32106	-2.14097
		2	-2.83466*	0.0442076	2.24888e-35	-2.9247	-2.74461
		3	-3.63864*	0.0442076	7.98805e-39	-3.72869	-3.54859
		4	-2.07401*	0.0442076	4.4564e-31	-2.16406	-1.98396
		5	-1.60531*	0.0442076	1.39538e-27	-1.69535	-1.51526
		7	-3.06480*	0.0442076	1.88205e-36	-3.15485	-2.97475
		8	-1.58688*	0.0442076	2.00174e-27	-1.67693	-1.49683
		9	-3.60606*	0.0442076	1.0638e-38	-3.69611	-3.51601
		10	-2.38821*	0.0442076	5.15691e-33	-2.47826	-2.29816
		11	-.71717*	0.0442076	5.37463e-17	-0.80722	-0.627124
		12	-1.55951*	0.0442076	3.4466e-27	-1.64956	-1.46946
		13	-.70998*	0.0442076	7.16927e-17	-0.800032	-0.619936
		14	-1.38872*	0.0442076	1.27462e-25	-1.47877	-1.29867
		15	-1.98851*	0.0442076	1.6809e-30	-2.07856	-1.89846
		16	-1.62488*	0.0442076	9.55194e-28	-1.71493	-1.53483
	7	1	.83379*	0.0442076	6.75272e-19	0.743742	0.923837
		2	.23015*	0.0442076	1.09123e-05	0.140099	0.320194
		3	-.57384*	0.0442076	2.69249e-14	-0.663883	-0.483788
		4	.99079*	0.0442076	3.94684e-21	0.900747	1.08084
		5	1.45950*	0.0442076	2.72028e-26	1.36945	1.54954
		6	3.06480*	0.0442076	1.88205e-36	2.97475	3.15485
		8	1.47792*	0.0442076	1.84085e-26	1.38788	1.56797
		9	-.54126*	0.0442076	1.28896e-13	-0.631304	-0.451208
		10	.67659*	0.0442076	2.81906e-16	0.586543	0.766639
		11	2.34763*	0.0442076	8.87191e-33	2.25758	2.43768
		12	1.50529*	0.0442076	1.03943e-26	1.41524	1.59534
		13	2.35482*	0.0442076	8.05364e-33	2.26477	2.44487
		14	1.67608*	0.0442076	3.6166e-28	1.58604	1.76613
		15	1.07629*	0.0442076	3.2201e-22	0.986244	1.16634
		16	1.43992*	0.0442076	4.13995e-26	1.34987	1.52997
	8	1	-.64413*	0.0442076	1.12218e-15	-0.734181	-0.554085
		2	-1.24778*	0.0442076	3.48562e-24	-1.33782	-1.15773
		3	-2.05176*	0.0442076	6.26285e-31	-2.14181	-1.96171
		4	-.48713*	0.0442076	2.00313e-12	-0.577176	-0.39708
		5	-0.0184268	0.0442076	0.679589	-0.108475	0.071621
		6	1.58688*	0.0442076	2.00174e-27	1.49683	1.67693
		7	-1.47792*	0.0442076	1.84085e-26	-1.56797	-1.38788
		9	-2.01918*	0.0442076	1.03755e-30	-2.10923	-1.92913
		10	-.80133*	0.0442076	2.16488e-18	-0.89138	-0.711284
		11	.86971*	0.0442076	1.94324e-19	0.77966	0.959755
		12	0.0273674	0.0442076	0.540256	-0.0626805	0.117415
		13	.87690*	0.0442076	1.52249e-19	0.786848	0.966943
		14	.19816*	0.0442076	8.8772e-05	0.108114	0.28821
		15	-.40163*	0.0442076	2.2461e-10	-0.491678	-0.311583
		16	-0.0380007	0.0442076	0.396405	-0.128049	0.0520472
	9	1	1.37505*	0.0442076	1.73241e-25	1.285	1.46509
		2	.77140*	0.0442076	6.56522e-18	0.681355	0.86145
		3	-0.0325796	0.0442076	0.46651	-0.122628	0.0574683
		4	1.53205*	0.0442076	6.00042e-27	1.442	1.6221
		5	2.00075*	0.0442076	1.38526e-30	1.9107	2.0908
		6	3.60606*	0.0442076	1.0638e-38	3.51601	3.69611
		7	.54126*	0.0442076	1.28896e-13	0.451208	0.631304
		8	2.01918*	0.0442076	1.03755e-30	1.92913	2.10923
		10	1.21785*	0.0442076	7.35772e-24	1.1278	1.30789
		11	2.88889*	0.0442076	1.23181e-35	2.79884	2.97893
		12	2.04655*	0.0442076	6.78607e-31	1.9565	2.13659
		13	2.89607*	0.0442076	1.1383e-35	2.80603	2.98612
		14	2.21734*	0.0442076	5.39986e-32	2.12729	2.30739
		15	1.61755*	0.0442076	1.10034e-27	1.5275	1.7076
		16	1.98118*	0.0442076	1.88844e-30	1.89113	2.07123
	10	1	.15720*	0.0442076	0.00119678	0.0671506	0.247246
		2	-.44644*	0.0442076	1.78132e-11	-0.536492	-0.356397
		3	-1.25043*	0.0442076	3.26511e-24	-1.34047	-1.16038
		4	.31420*	0.0442076	4.59784e-08	0.224156	0.404251
		5	.78290*	0.0442076	4.26863e-18	0.692857	0.872953
		6	2.38821*	0.0442076	5.15691e-33	2.29816	2.47826
		7	-.67659*	0.0442076	2.81906e-16	-0.766639	-0.586543
		8	.80133*	0.0442076	2.16488e-18	0.711284	0.89138
		9	-1.21785*	0.0442076	7.35772e-24	-1.30789	-1.1278
		11	1.67104*	0.0442076	3.97476e-28	1.58099	1.76109
		12	.82870*	0.0442076	8.08588e-19	0.738651	0.918747
		13	1.67823*	0.0442076	3.47474e-28	1.58818	1.76828
		14	.99949*	0.0442076	3.03226e-21	0.909446	1.08954
		15	.39970*	0.0442076	2.51262e-10	0.309653	0.489749
		16	.76333*	0.0442076	8.90844e-18	0.673283	0.853379
	11	1	-1.51384*	0.0442076	8.712e-27	-1.60389	-1.42379
		2	-2.11748*	0.0442076	2.31528e-31	-2.20753	-2.02744
		3	-2.92147*	0.0442076	8.62587e-36	-3.01151	-2.83142
		4	-1.35684*	0.0442076	2.61873e-25	-1.44688	-1.26679
		5	-.88813*	0.0442076	1.04313e-19	-0.978182	-0.798086
		6	.71717*	0.0442076	5.37463e-17	0.627124	0.80722
		7	-2.34763*	0.0442076	8.87191e-33	-2.43768	-2.25758
		8	-.86971*	0.0442076	1.94324e-19	-0.959755	-0.77966
		9	-2.88889*	0.0442076	1.23181e-35	-2.97893	-2.79884
		10	-1.67104*	0.0442076	3.97476e-28	-1.76109	-1.58099
		12	-.84234*	0.0442076	4.99965e-19	-0.932388	-0.752292
		13	0.00718797	0.0442076	0.871859	-0.0828599	0.0972359
		14	-.67155*	0.0442076	3.48266e-16	-0.761593	-0.581498
		15	-1.27134*	0.0442076	1.95828e-24	-1.36139	-1.18129
		16	-.90771*	0.0442076	5.45189e-20	-0.997756	-0.81766
	12	1	-.67150*	0.0442076	3.48923e-16	-0.761549	-0.581453
		2	-1.27514*	0.0442076	1.7858e-24	-1.36519	-1.1851
		3	-2.07913*	0.0442076	4.12296e-31	-2.16917	-1.98908
		4	-.51450*	0.0442076	4.89113e-13	-0.604544	-0.424448
		5	-0.0457942	0.0442076	0.308018	-0.135842	0.0442537
		6	1.55951*	0.0442076	3.4466e-27	1.46946	1.64956
		7	-1.50529*	0.0442076	1.03943e-26	-1.59534	-1.41524
		8	-0.0273674	0.0442076	0.540256	-0.117415	0.0626805
		9	-2.04655*	0.0442076	6.78607e-31	-2.13659	-1.9565
		10	-.82870*	0.0442076	8.08588e-19	-0.918747	-0.738651
		11	.84234*	0.0442076	4.99965e-19	0.752292	0.932388
		13	.84953*	0.0442076	3.89103e-19	0.75948	0.939576
		14	.17079*	0.0442076	0.000513164	0.0807467	0.260842
		15	-.42900*	0.0442076	4.7022e-11	-0.519046	-0.33895
		16	-0.0653681	0.0442076	0.149008	-0.155416	0.0246798
	13	1	-1.52103*	0.0442076	7.51582e-27	-1.61108	-1.43098
		2	-2.12467*	0.0442076	2.08034e-31	-2.21472	-2.03462
		3	-2.92865*	0.0442076	7.97796e-36	-3.0187	-2.83861
		4	-1.36402*	0.0442076	2.22327e-25	-1.45407	-1.27398
		5	-.89532*	0.0442076	8.2081e-20	-0.98537	-0.805274
		6	.70998*	0.0442076	7.16927e-17	0.619936	0.800032
		7	-2.35482*	0.0442076	8.05364e-33	-2.44487	-2.26477
		8	-.87690*	0.0442076	1.52249e-19	-0.966943	-0.786848
		9	-2.89607*	0.0442076	1.1383e-35	-2.98612	-2.80603
		10	-1.67823*	0.0442076	3.47474e-28	-1.76828	-1.58818
		11	-0.00718797	0.0442076	0.871859	-0.0972359	0.0828599
		12	-.84953*	0.0442076	3.89103e-19	-0.939576	-0.75948
		14	-.67873*	0.0442076	2.57798e-16	-0.768781	-0.588686
		15	-1.27853*	0.0442076	1.64566e-24	-1.36857	-1.18848
		16	-.91490*	0.0442076	4.30905e-20	-1.00494	-0.824848
	14	1	-.84230*	0.0442076	5.0075e-19	-0.932343	-0.752247
		2	-1.44594*	0.0442076	3.63656e-26	-1.53599	-1.35589
		3	-2.24992*	0.0442076	3.40493e-32	-2.33997	-2.15987
		4	-.68529*	0.0442076	1.96355e-16	-0.775338	-0.595242
		5	-.21659*	0.0442076	2.66184e-05	-0.306637	-0.126541
		6	1.38872*	0.0442076	1.27462e-25	1.29867	1.47877
		7	-1.67608*	0.0442076	3.6166e-28	-1.76613	-1.58604
		8	-.19816*	0.0442076	8.8772e-05	-0.28821	-0.108114
		9	-2.21734*	0.0442076	5.39986e-32	-2.30739	-2.12729
		10	-.99949*	0.0442076	3.03226e-21	-1.08954	-0.909446
		11	.67155*	0.0442076	3.48266e-16	0.581498	0.761593
		12	-.17079*	0.0442076	0.000513164	-0.260842	-0.0807467
		13	.67873*	0.0442076	2.57798e-16	0.588686	0.768781
		15	-.59979*	0.0442076	8.07459e-15	-0.68984	-0.509745
		16	-.23616*	0.0442076	7.34223e-06	-0.326211	-0.146115
	15	1	-.24250*	0.0442076	4.83587e-06	-0.332551	-0.152455
		2	-.84615*	0.0442076	4.37721e-19	-0.936194	-0.756098
		3	-1.65013*	0.0442076	5.89595e-28	-1.74018	-1.56008
		4	-0.0854978	0.0442076	0.0619974	-0.175546	0.00455007
		5	.38320*	0.0442076	6.62152e-10	0.293156	0.473252
		6	1.98851*	0.0442076	1.6809e-30	1.89846	2.07856
		7	-1.07629*	0.0442076	3.2201e-22	-1.16634	-0.986244
		8	.40163*	0.0442076	2.2461e-10	0.311583	0.491678
		9	-1.61755*	0.0442076	1.10034e-27	-1.7076	-1.5275
		10	-.39970*	0.0442076	2.51262e-10	-0.489749	-0.309653
		11	1.27134*	0.0442076	1.95828e-24	1.18129	1.36139
		12	.42900*	0.0442076	4.7022e-11	0.33895	0.519046
		13	1.27853*	0.0442076	1.64566e-24	1.18848	1.36857
		14	.59979*	0.0442076	8.07459e-15	0.509745	0.68984
		16	.36363*	0.0442076	2.13967e-09	0.273582	0.453678
	16	1	-.60613*	0.0442076	6.05078e-15	-0.696181	-0.516085
		2	-1.20978*	0.0442076	9.02615e-24	-1.29982	-1.11973
		3	-2.01376*	0.0442076	1.12933e-30	-2.10381	-1.92371
		4	-.44913*	0.0442076	1.53708e-11	-0.539175	-0.35908
		5	0.0195739	0.0442076	0.66091	-0.070474	0.109622
		6	1.62488*	0.0442076	9.55194e-28	1.53483	1.71493
		7	-1.43992*	0.0442076	4.13995e-26	-1.52997	-1.34987
		8	0.0380007	0.0442076	0.396405	-0.0520472	0.128049
		9	-1.98118*	0.0442076	1.88844e-30	-2.07123	-1.89113
		10	-.76333*	0.0442076	8.90844e-18	-0.853379	-0.673283
		11	.90771*	0.0442076	5.45189e-20	0.81766	0.997756
		12	0.0653681	0.0442076	0.149008	-0.0246798	0.155416
		13	.91490*	0.0442076	4.30905e-20	0.824848	1.00494
		14	.23616*	0.0442076	7.34223e-06	0.146115	0.326211
		15	-.36363*	0.0442076	2.13967e-09	-0.453678	-0.273582
*. The mean difference is significant at the 0.05 level.
Homogeneous Subsets
Male
OBPs		N	Subset for alpha = 0.05
			1	2	3	4	5	6	7	8	9	10
Duncana	6	3	3.89761
	13	3		4.6076
	11	3		4.61478
	14	3			5.28633
	12	3				5.45712
	8	3				5.48449
	5	3				5.50292
	16	3				5.52249
	15	3					5.88612
	4	3					5.97162
	1	3						6.12863
	10	3							6.28582
	2	3								6.73227
	7	3									6.96241
	9	3										7.50367
	3	3										7.53625
	Sig.		1	0.871859	1	0.186548	0.0619974	1	1	1	1	0.46651
Means for groups in homogeneous subsets are displayed.
a. Uses Harmonic Mean Sample Size = 3.000.
ONEWAY Female BY OBPs
/MISSING ANALYSIS
/POSTHOC=DUNCAN LSD ALPHA(0.05).
Oneway
Notes
Output Created		04-AUG-2016 11:20:10
Comments
Input	Active Dataset	DataSet0
	Filter	<none>
	Weight	<none>
	Split File	<none>
	N of Rows in Working Data File	48
Missing Value Handling	Definition of Missing	User-defined missing values are treated as missing.
	Cases Used	Statistics for each analysis are based on cases with no missing data for any variable in the analysis.
Syntax		ONEWAY Female BY OBPs /MISSING ANALYSIS /POSTHOC=DUNCAN LSD ALPHA(0.05).
Resources	Processor Time	00:00:00.27
	Elapsed Time	00:00:00.26
[DataSet0]
ANOVA
Female
	Sum of Squares	df	Mean Square	F	Sig.
Between Groups	79.82	15	5.32133	1191.62	1.46574e-39
Within Groups	0.1429	32	0.00446562
Total	79.9629	47
Post Hoc Tests
Multiple Comparisons
Dependent Variable: Female
(I) OBPs			Mean Difference (I-J)	Std. Error	Sig.	95% Confidence Interval
						Lower Bound	Upper Bound
LSD	1	2	-.35385*	0.0545626	2.68434e-07	-0.46499	-0.242709
		3	-3.39132*	0.0545626	6.04763e-35	-3.50246	-3.28018
		4	-.99743*	0.0545626	1.69059e-18	-1.10857	-0.886286
		5	.60012*	0.0545626	2.09967e-12	0.488983	0.711264
		6	1.04740*	0.0545626	4.01556e-19	0.93626	1.15854
		7	-1.41517*	0.0545626	4.67418e-23	-1.52631	-1.30403
		8	1.72413*	0.0545626	1.06183e-25	1.61299	1.83527
		9	2.16953*	0.0545626	8.13114e-29	2.05839	2.28067
		10	-0.0631919	0.0545626	0.255373	-0.174332	0.0479486
		11	.80009*	0.0545626	9.39149e-16	0.688953	0.911234
		12	-.51723*	0.0545626	8.2442e-11	-0.628372	-0.406091
		13	0.0204507	0.0545626	0.710273	-0.0906897	0.131591
		14	1.37236*	0.0545626	1.19473e-22	1.26122	1.4835
		15	-0.0180826	0.0545626	0.742495	-0.129223	0.0930578
		16	.41409*	0.0545626	1.20449e-08	0.302949	0.52523
	2	1	.35385*	0.0545626	2.68434e-07	0.242709	0.46499
		3	-3.03747*	0.0545626	1.9923e-33	-3.14861	-2.92633
		4	-.64358*	0.0545626	3.44636e-13	-0.754717	-0.532436
		5	.95397*	0.0545626	6.19957e-18	0.842833	1.06511
		6	1.40125*	0.0545626	6.32364e-23	1.29011	1.51239
		7	-1.06132*	0.0545626	2.71848e-19	-1.17246	-0.95018
		8	2.07798*	0.0545626	3.14298e-28	1.96684	2.18912
		9	2.52338*	0.0545626	7.00481e-31	2.41224	2.63452
		10	.29066*	0.0545626	7.67181e-06	0.179518	0.401798
		11	1.15394*	0.0545626	2.25452e-20	1.0428	1.26508
		12	-.16338*	0.0545626	0.0052697	-0.274522	-0.052241
		13	.37430*	0.0545626	9.2346e-08	0.26316	0.485441
		14	1.72621*	0.0545626	1.02284e-25	1.61506	1.83735
		15	.33577*	0.0545626	6.95942e-07	0.224627	0.446908
		16	.76794*	0.0545626	2.94087e-15	0.656799	0.87908
	3	1	3.39132*	0.0545626	6.04763e-35	3.28018	3.50246
		2	3.03747*	0.0545626	1.9923e-33	2.92633	3.14861
		4	2.39389*	0.0545626	3.68527e-30	2.28275	2.50503
		5	3.99144*	0.0545626	3.4092e-37	3.8803	4.10258
		6	4.43872*	0.0545626	1.15941e-38	4.32758	4.54986
		7	1.97615*	0.0545626	1.51437e-27	1.86501	2.08729
		8	5.11545*	0.0545626	1.25962e-40	5.00431	5.22659
		9	5.56085*	0.0545626	8.78513e-42	5.44971	5.67199
		10	3.32813*	0.0545626	1.09865e-34	3.21699	3.43927
		11	4.19141*	0.0545626	7.19468e-38	4.08027	4.30255
		12	2.87409*	0.0545626	1.1473e-32	2.76295	2.98523
		13	3.41177*	0.0545626	4.99682e-35	3.30063	3.52291
		14	4.76368*	0.0545626	1.22072e-39	4.65253	4.87482
		15	3.37324*	0.0545626	7.16621e-35	3.2621	3.48438
		16	3.80541*	0.0545626	1.5558e-36	3.69427	3.91655
	4	1	.99743*	0.0545626	1.69059e-18	0.886286	1.10857
		2	.64358*	0.0545626	3.44636e-13	0.532436	0.754717
		3	-2.39389*	0.0545626	3.68527e-30	-2.50503	-2.28275
		5	1.59755*	0.0545626	1.1254e-24	1.48641	1.70869
		6	2.04483*	0.0545626	5.20081e-28	1.93369	2.15597
		7	-.41774*	0.0545626	1.00187e-08	-0.528885	-0.306604
		8	2.72155*	0.0545626	6.43716e-32	2.61041	2.83269
		9	3.16696*	0.0545626	5.30516e-34	3.05582	3.2781
		10	.93423*	0.0545626	1.13683e-17	0.823094	1.04537
		11	1.79752*	0.0545626	2.90725e-26	1.68638	1.90866
		12	.48019*	0.0545626	4.684e-10	0.369054	0.591335
		13	1.01788*	0.0545626	9.32106e-19	0.906736	1.12902
		14	2.36978*	0.0545626	5.06876e-30	2.25864	2.48092
		15	.97934*	0.0545626	2.88647e-18	0.868203	1.09048
		16	1.41152*	0.0545626	5.05889e-23	1.30038	1.52266
	5	1	-.60012*	0.0545626	2.09967e-12	-0.711264	-0.488983
		2	-.95397*	0.0545626	6.19957e-18	-1.06511	-0.842833
		3	-3.99144*	0.0545626	3.4092e-37	-4.10258	-3.8803
		4	-1.59755*	0.0545626	1.1254e-24	-1.70869	-1.48641
		6	.44728*	0.0545626	2.30638e-09	0.336137	0.558418
		7	-2.01529*	0.0545626	8.20007e-28	-2.12643	-1.90415
		8	1.12400*	0.0545626	4.94466e-20	1.01286	1.23514
		9	1.56941*	0.0545626	1.94761e-24	1.45827	1.68055
		10	-.66332*	0.0545626	1.5556e-13	-0.774456	-0.552175
		11	.19997*	0.0545626	0.000888497	0.0888295	0.31111
		12	-1.11735*	0.0545626	5.9011e-20	-1.2285	-1.00621
		13	-.57967*	0.0545626	5.05132e-12	-0.690813	-0.468532
		14	.77223*	0.0545626	2.52008e-15	0.661092	0.883373
		15	-.61821*	0.0545626	9.80481e-13	-0.729347	-0.507066
		16	-.18603*	0.0545626	0.00177679	-0.297175	-0.0748937
	6	1	-1.04740*	0.0545626	4.01556e-19	-1.15854	-0.93626
		2	-1.40125*	0.0545626	6.32364e-23	-1.51239	-1.29011
		3	-4.43872*	0.0545626	1.15941e-38	-4.54986	-4.32758
		4	-2.04483*	0.0545626	5.20081e-28	-2.15597	-1.93369
		5	-.44728*	0.0545626	2.30638e-09	-0.558418	-0.336137
		7	-2.46257*	0.0545626	1.51165e-30	-2.57371	-2.35143
		8	.67673*	0.0545626	9.14169e-14	0.565585	0.787866
		9	1.12213*	0.0545626	5.19627e-20	1.01099	1.23327
		10	-1.11059*	0.0545626	7.0706e-20	-1.22173	-0.999452
		11	-.24731*	0.0545626	7.68825e-05	-0.358448	-0.136167
		12	-1.56463*	0.0545626	2.13966e-24	-1.67577	-1.45349
		13	-1.02695*	0.0545626	7.18019e-19	-1.13809	-0.91581
		14	.32495*	0.0545626	1.23421e-06	0.213815	0.436095
		15	-1.06548*	0.0545626	2.42118e-19	-1.17662	-0.954343
		16	-.63331*	0.0545626	5.24453e-13	-0.744452	-0.522171
	7	1	1.41517*	0.0545626	4.67418e-23	1.30403	1.52631
		2	1.06132*	0.0545626	2.71848e-19	0.95018	1.17246
		3	-1.97615*	0.0545626	1.51437e-27	-2.08729	-1.86501
		4	.41774*	0.0545626	1.00187e-08	0.306604	0.528885
		5	2.01529*	0.0545626	8.20007e-28	1.90415	2.12643
		6	2.46257*	0.0545626	1.51165e-30	2.35143	2.57371
		8	3.13930*	0.0545626	7.00655e-34	3.02816	3.25044
		9	3.58470*	0.0545626	1.0392e-35	3.47356	3.69584
		10	1.35198*	0.0545626	1.88502e-22	1.24084	1.46312
		11	2.21526*	0.0545626	4.22408e-29	2.10412	2.3264
		12	.89794*	0.0545626	3.56329e-17	0.786799	1.00908
		13	1.43562*	0.0545626	3.01287e-23	1.32448	1.54676
		14	2.78753*	0.0545626	3.01876e-32	2.67639	2.89867
		15	1.39709*	0.0545626	6.92551e-23	1.28595	1.50823
		16	1.82926*	0.0545626	1.68607e-26	1.71812	1.9404
	8	1	-1.72413*	0.0545626	1.06183e-25	-1.83527	-1.61299
		2	-2.07798*	0.0545626	3.14298e-28	-2.18912	-1.96684
		3	-5.11545*	0.0545626	1.25962e-40	-5.22659	-5.00431
		4	-2.72155*	0.0545626	6.43716e-32	-2.83269	-2.61041
		5	-1.12400*	0.0545626	4.94466e-20	-1.23514	-1.01286
		6	-.67673*	0.0545626	9.14169e-14	-0.787866	-0.565585
		7	-3.13930*	0.0545626	7.00655e-34	-3.25044	-3.02816
		9	.44541*	0.0545626	2.5284e-09	0.334267	0.556548
		10	-1.78732*	0.0545626	3.47032e-26	-1.89846	-1.67618
		11	-.92403*	0.0545626	1.56158e-17	-1.03517	-0.812892
		12	-2.24136*	0.0545626	2.92392e-29	-2.3525	-2.13022
		13	-1.70368*	0.0545626	1.53755e-25	-1.81482	-1.59253
		14	-.35177*	0.0545626	2.99395e-07	-0.462911	-0.24063
		15	-1.74221*	0.0545626	7.68042e-26	-1.85335	-1.63107
		16	-1.31004*	0.0545626	4.9156e-22	-1.42118	-1.1989
	9	1	-2.16953*	0.0545626	8.13114e-29	-2.28067	-2.05839
		2	-2.52338*	0.0545626	7.00481e-31	-2.63452	-2.41224
		3	-5.56085*	0.0545626	8.78513e-42	-5.67199	-5.44971
		4	-3.16696*	0.0545626	5.30516e-34	-3.2781	-3.05582
		5	-1.56941*	0.0545626	1.94761e-24	-1.68055	-1.45827
		6	-1.12213*	0.0545626	5.19627e-20	-1.23327	-1.01099
		7	-3.58470*	0.0545626	1.0392e-35	-3.69584	-3.47356
		8	-.44541*	0.0545626	2.5284e-09	-0.556548	-0.334267
		10	-2.23273*	0.0545626	3.30077e-29	-2.34387	-2.12159
		11	-1.36944*	0.0545626	1.27479e-22	-1.48058	-1.2583
		12	-2.68677*	0.0545626	9.66597e-32	-2.79791	-2.57562
		13	-2.14908*	0.0545626	1.0945e-28	-2.26022	-2.03794
		14	-.79718*	0.0545626	1.04007e-15	-0.908319	-0.686038
		15	-2.18762*	0.0545626	6.26617e-29	-2.29876	-2.07648
		16	-1.75544*	0.0545626	6.07137e-26	-1.86658	-1.6443
	10	1	0.0631919	0.0545626	0.255373	-0.0479486	0.174332
		2	-.29066*	0.0545626	7.67181e-06	-0.401798	-0.179518
		3	-3.32813*	0.0545626	1.09865e-34	-3.43927	-3.21699
		4	-.93423*	0.0545626	1.13683e-17	-1.04537	-0.823094
		5	.66332*	0.0545626	1.5556e-13	0.552175	0.774456
		6	1.11059*	0.0545626	7.0706e-20	0.999452	1.22173
		7	-1.35198*	0.0545626	1.88502e-22	-1.46312	-1.24084
		8	1.78732*	0.0545626	3.47032e-26	1.67618	1.89846
		9	2.23273*	0.0545626	3.30077e-29	2.12159	2.34387
		11	.86329*	0.0545626	1.09822e-16	0.752145	0.974426
		12	-.45404*	0.0545626	1.65604e-09	-0.56518	-0.342899
		13	0.0836426	0.0545626	0.135113	-0.0274978	0.194783
		14	1.43555*	0.0545626	3.0176e-23	1.32441	1.54669
		15	0.0451093	0.0545626	0.414505	-0.0660312	0.15625
		16	.47728*	0.0545626	5.38366e-10	0.366141	0.588422
	11	1	-.80009*	0.0545626	9.39149e-16	-0.911234	-0.688953
		2	-1.15394*	0.0545626	2.25452e-20	-1.26508	-1.0428
		3	-4.19141*	0.0545626	7.19468e-38	-4.30255	-4.08027
		4	-1.79752*	0.0545626	2.90725e-26	-1.90866	-1.68638
		5	-.19997*	0.0545626	0.000888497	-0.31111	-0.0888295
		6	.24731*	0.0545626	7.68825e-05	0.136167	0.358448
		7	-2.21526*	0.0545626	4.22408e-29	-2.3264	-2.10412
		8	.92403*	0.0545626	1.56158e-17	0.812892	1.03517
		9	1.36944*	0.0545626	1.27479e-22	1.2583	1.48058
		10	-.86329*	0.0545626	1.09822e-16	-0.974426	-0.752145
		12	-1.31732*	0.0545626	4.15327e-22	-1.42847	-1.20618
		13	-.77964*	0.0545626	1.93326e-15	-0.890783	-0.668502
		14	.57226*	0.0545626	6.9739e-12	0.461122	0.683403
		15	-.81818*	0.0545626	5.01707e-16	-0.929316	-0.707036
		16	-.38600*	0.0545626	5.04342e-08	-0.497144	-0.274864
	12	1	.51723*	0.0545626	8.2442e-11	0.406091	0.628372
		2	.16338*	0.0545626	0.0052697	0.052241	0.274522
		3	-2.87409*	0.0545626	1.1473e-32	-2.98523	-2.76295
		4	-.48019*	0.0545626	4.684e-10	-0.591335	-0.369054
		5	1.11735*	0.0545626	5.9011e-20	1.00621	1.2285
		6	1.56463*	0.0545626	2.13966e-24	1.45349	1.67577
		7	-.89794*	0.0545626	3.56329e-17	-1.00908	-0.786799
		8	2.24136*	0.0545626	2.92392e-29	2.13022	2.3525
		9	2.68677*	0.0545626	9.66597e-32	2.57562	2.79791
		10	.45404*	0.0545626	1.65604e-09	0.342899	0.56518
		11	1.31732*	0.0545626	4.15327e-22	1.20618	1.42847
		13	.53768*	0.0545626	3.24181e-11	0.426542	0.648822
		14	1.88959*	0.0545626	6.13321e-27	1.77845	2.00073
		15	.49915*	0.0545626	1.9109e-10	0.388008	0.610289
		16	.93132*	0.0545626	1.24436e-17	0.82018	1.04246
	13	1	-0.0204507	0.0545626	0.710273	-0.131591	0.0906897
		2	-.37430*	0.0545626	9.2346e-08	-0.485441	-0.26316
		3	-3.41177*	0.0545626	4.99682e-35	-3.52291	-3.30063
		4	-1.01788*	0.0545626	9.32106e-19	-1.12902	-0.906736
		5	.57967*	0.0545626	5.05132e-12	0.468532	0.690813
		6	1.02695*	0.0545626	7.18019e-19	0.91581	1.13809
		7	-1.43562*	0.0545626	3.01287e-23	-1.54676	-1.32448
		8	1.70368*	0.0545626	1.53755e-25	1.59253	1.81482
		9	2.14908*	0.0545626	1.0945e-28	2.03794	2.26022
		10	-0.0836426	0.0545626	0.135113	-0.194783	0.0274978
		11	.77964*	0.0545626	1.93326e-15	0.668502	0.890783
		12	-.53768*	0.0545626	3.24181e-11	-0.648822	-0.426542
		14	1.35190*	0.0545626	1.88814e-22	1.24076	1.46305
		15	-0.0385333	0.0545626	0.48516	-0.149674	0.0726071
		16	.39364*	0.0545626	3.40754e-08	0.282498	0.504779
	14	1	-1.37236*	0.0545626	1.19473e-22	-1.4835	-1.26122
		2	-1.72621*	0.0545626	1.02284e-25	-1.83735	-1.61506
		3	-4.76368*	0.0545626	1.22072e-39	-4.87482	-4.65253
		4	-2.36978*	0.0545626	5.06876e-30	-2.48092	-2.25864
		5	-.77223*	0.0545626	2.52008e-15	-0.883373	-0.661092
		6	-.32495*	0.0545626	1.23421e-06	-0.436095	-0.213815
		7	-2.78753*	0.0545626	3.01876e-32	-2.89867	-2.67639
		8	.35177*	0.0545626	2.99395e-07	0.24063	0.462911
		9	.79718*	0.0545626	1.04007e-15	0.686038	0.908319
		10	-1.43555*	0.0545626	3.0176e-23	-1.54669	-1.32441
		11	-.57226*	0.0545626	6.9739e-12	-0.683403	-0.461122
		12	-1.88959*	0.0545626	6.13321e-27	-2.00073	-1.77845
		13	-1.35190*	0.0545626	1.88814e-22	-1.46305	-1.24076
		15	-1.39044*	0.0545626	8.0121e-23	-1.50158	-1.2793
		16	-.95827*	0.0545626	5.44101e-18	-1.06941	-0.847126
	15	1	0.0180826	0.0545626	0.742495	-0.0930578	0.129223
		2	-.33577*	0.0545626	6.95942e-07	-0.446908	-0.224627
		3	-3.37324*	0.0545626	7.16621e-35	-3.48438	-3.2621
		4	-.97934*	0.0545626	2.88647e-18	-1.09048	-0.868203
		5	.61821*	0.0545626	9.80481e-13	0.507066	0.729347
		6	1.06548*	0.0545626	2.42118e-19	0.954343	1.17662
		7	-1.39709*	0.0545626	6.92551e-23	-1.50823	-1.28595
		8	1.74221*	0.0545626	7.68042e-26	1.63107	1.85335
		9	2.18762*	0.0545626	6.26617e-29	2.07648	2.29876
		10	-0.0451093	0.0545626	0.414505	-0.15625	0.0660312
		11	.81818*	0.0545626	5.01707e-16	0.707036	0.929316
		12	-.49915*	0.0545626	1.9109e-10	-0.610289	-0.388008
		13	0.0385333	0.0545626	0.48516	-0.0726071	0.149674
		14	1.39044*	0.0545626	8.0121e-23	1.2793	1.50158
		16	.43217*	0.0545626	4.86705e-09	0.321032	0.543312
	16	1	-.41409*	0.0545626	1.20449e-08	-0.52523	-0.302949
		2	-.76794*	0.0545626	2.94087e-15	-0.87908	-0.656799
		3	-3.80541*	0.0545626	1.5558e-36	-3.91655	-3.69427
		4	-1.41152*	0.0545626	5.05889e-23	-1.52266	-1.30038
		5	.18603*	0.0545626	0.00177679	0.0748937	0.297175
		6	.63331*	0.0545626	5.24453e-13	0.522171	0.744452
		7	-1.82926*	0.0545626	1.68607e-26	-1.9404	-1.71812
		8	1.31004*	0.0545626	4.9156e-22	1.1989	1.42118
		9	1.75544*	0.0545626	6.07137e-26	1.6443	1.86658
		10	-.47728*	0.0545626	5.38366e-10	-0.588422	-0.366141
		11	.38600*	0.0545626	5.04342e-08	0.274864	0.497144
		12	-.93132*	0.0545626	1.24436e-17	-1.04246	-0.82018
		13	-.39364*	0.0545626	3.40754e-08	-0.504779	-0.282498
		14	.95827*	0.0545626	5.44101e-18	0.847126	1.06941
		15	-.43217*	0.0545626	4.86705e-09	-0.543312	-0.321032
*. The mean difference is significant at the 0.05 level.
Homogeneous Subsets
Female
OBPs		N	Subset for alpha = 0.05
			1	2	3	4	5	6	7	8	9	10	11	12	13
Duncana	9	3	3.87407
	8	3		4.31948
	14	3			4.67125
	6	3				4.9962
	11	3					5.24351
	5	3						5.44348
	16	3							5.62951
	13	3								6.02315
	1	3								6.0436
	15	3								6.06169
	10	3								6.1068
	2	3									6.39745
	12	3										6.56084
	4	3											7.04103
	7	3												7.45877
	3	3													9.43492
	Sig.		1	1	1	1	1	1	1	0.171043	1	1	1	1	1
Means for groups in homogeneous subsets are displayed.
a. Uses Harmonic Mean Sample Size = 3.000.
ONEWAY Development BY OBPs
/MISSING ANALYSIS
/POSTHOC=DUNCAN LSD ALPHA(0.05).
Oneway
Notes
Output Created		04-AUG-2016 11:20:31
Comments
Input	Active Dataset	DataSet0
	Filter	<none>
	Weight	<none>
	Split File	<none>
	N of Rows in Working Data File	48
Missing Value Handling	Definition of Missing	User-defined missing values are treated as missing.
	Cases Used	Statistics for each analysis are based on cases with no missing data for any variable in the analysis.
Syntax		ONEWAY Development BY OBPs /MISSING ANALYSIS /POSTHOC=DUNCAN LSD ALPHA(0.05).
Resources	Processor Time	00:00:00.27
	Elapsed Time	00:00:00.28
[DataSet0]
ANOVA
Development
	Sum of Squares	df	Mean Square	F	Sig.
Between Groups	29.6965	15	1.97977	546.873	3.6131e-34
Within Groups	0.115845	32	0.00362016
Total	29.8123	47
Post Hoc Tests
Multiple Comparisons
Dependent Variable: Development
(I) OBPs			Mean Difference (I-J)	Std. Error	Sig.	95% Confidence Interval
						Lower Bound	Upper Bound
LSD	1	2	1.20289*	0.0491268	2.70742e-22	1.10283	1.30296
		3	1.34056*	0.0491268	9.85274e-24	1.2405	1.44063
		4	1.81123*	0.0491268	8.6792e-28	1.71116	1.9113
		5	1.48539*	0.0491268	4.16509e-25	1.38532	1.58546
		6	1.82067*	0.0491268	7.37652e-28	1.7206	1.92073
		7	1.20059*	0.0491268	2.87045e-22	1.10052	1.30065
		8	.11978*	0.0491268	0.0204918	0.0197142	0.21985
		9	2.06655*	0.0491268	1.38616e-29	1.96648	2.16662
		10	-.51685*	0.0491268	6.45401e-12	-0.616916	-0.41678
		11	1.54031*	0.0491268	1.35229e-25	1.44024	1.64038
		12	1.32173*	0.0491268	1.52123e-23	1.22166	1.4218
		13	2.16279*	0.0491268	3.30862e-30	2.06272	2.26286
		14	1.45624*	0.0491268	7.68842e-25	1.35617	1.55631
		15	.14950*	0.0491268	0.00465109	0.0494332	0.249569
		16	1.91249*	0.0491268	1.57933e-28	1.81242	2.01256
	2	1	-1.20289*	0.0491268	2.70742e-22	-1.30296	-1.10283
		3	.13767*	0.0491268	0.00854296	0.0376015	0.237737
		4	.60833*	0.0491268	9.53946e-14	0.508264	0.7084
		5	.28249*	0.0491268	2.23902e-06	0.182426	0.382562
		6	.61777*	0.0491268	6.32371e-14	0.517703	0.717839
		7	-0.0023098	0.0491268	0.962792	-0.102378	0.0977581
		8	-1.08311*	0.0491268	6.47112e-21	-1.18318	-0.983045
		9	.86365*	0.0491268	5.2863e-18	0.763586	0.963722
		10	-1.71974*	0.0491268	4.38387e-27	-1.81981	-1.61968
		11	.33741*	0.0491268	9.02323e-08	0.237344	0.43748
		12	.11884*	0.0491268	0.0214256	0.0187697	0.218906
		13	.95990*	0.0491268	2.37957e-19	0.859827	1.05996
		14	.25335*	0.0491268	1.25878e-05	0.153277	0.353413
		15	-1.05339*	0.0491268	1.49223e-20	-1.15346	-0.953326
		16	.70959*	0.0491268	1.43139e-15	0.609524	0.80966
	3	1	-1.34056*	0.0491268	9.85274e-24	-1.44063	-1.2405
		2	-.13767*	0.0491268	0.00854296	-0.237737	-0.0376015
		4	.47066*	0.0491268	6.39932e-11	0.370595	0.570731
		5	.14482*	0.0491268	0.00592962	0.0447567	0.244893
		6	.48010*	0.0491268	3.96695e-11	0.380034	0.580169
		7	-.13998*	0.0491268	0.00759975	-0.240047	-0.0399113
		8	-1.22078*	0.0491268	1.7273e-22	-1.32085	-1.12071
		9	.72598*	0.0491268	7.56026e-16	0.625917	0.826053
		10	-1.85741*	0.0491268	3.94612e-28	-1.95748	-1.75734
		11	.19974*	0.0491268	0.000290953	0.0996751	0.299811
		12	-0.0188318	0.0491268	0.70401	-0.1189	0.0812362
		13	.82223*	0.0491268	2.19401e-17	0.722158	0.922294
		14	.11568*	0.0491268	0.0248404	0.015608	0.215744
		15	-1.19106*	0.0491268	3.65685e-22	-1.29113	-1.091
		16	.57192*	0.0491268	4.85187e-13	0.471855	0.671991
	4	1	-1.81123*	0.0491268	8.6792e-28	-1.9113	-1.71116
		2	-.60833*	0.0491268	9.53946e-14	-0.7084	-0.508264
		3	-.47066*	0.0491268	6.39932e-11	-0.570731	-0.370595
		5	-.32584*	0.0491268	1.76185e-07	-0.425906	-0.22577
		6	0.00943843	0.0491268	0.848859	-0.0906295	0.109506
		7	-.61064*	0.0491268	8.62298e-14	-0.71071	-0.510574
		8	-1.69145*	0.0491268	7.35614e-27	-1.79151	-1.59138
		9	.25532*	0.0491268	1.11969e-05	0.155254	0.35539
		10	-2.32808*	0.0491268	3.24505e-31	-2.42814	-2.22801
		11	-.27092*	0.0491268	4.44227e-06	-0.370988	-0.170852
		12	-.48949*	0.0491268	2.4766e-11	-0.589563	-0.389427
		13	.35156*	0.0491268	4.01013e-08	0.251495	0.451631
		14	-.35499*	0.0491268	3.29974e-08	-0.455055	-0.254919
		15	-1.66173*	0.0491268	1.27822e-26	-1.76179	-1.56166
		16	.10126*	0.0491268	0.047488	0.00119184	0.201328
	5	1	-1.48539*	0.0491268	4.16509e-25	-1.58546	-1.38532
		2	-.28249*	0.0491268	2.23902e-06	-0.382562	-0.182426
		3	-.14482*	0.0491268	0.00592962	-0.244893	-0.0447567
		4	.32584*	0.0491268	1.76185e-07	0.22577	0.425906
		6	.33528*	0.0491268	1.02051e-07	0.235209	0.435345
		7	-.28480*	0.0491268	1.95327e-06	-0.384872	-0.184736
		8	-1.36561*	0.0491268	5.5776e-24	-1.46567	-1.26554
		9	.58116*	0.0491268	3.19159e-13	0.481092	0.681228
		10	-2.00224*	0.0491268	3.74424e-29	-2.10231	-1.90217
		11	0.0549183	0.0491268	0.271936	-0.0451496	0.154986
		12	-.16366*	0.0491268	0.00218956	-0.263724	-0.0635885
		13	.67740*	0.0491268	5.17891e-15	0.577333	0.777469
		14	-0.0291487	0.0491268	0.557126	-0.129217	0.0709192
		15	-1.33589*	0.0491268	1.09692e-23	-1.43596	-1.23582
		16	.42710*	0.0491268	6.19343e-10	0.32703	0.527166
	6	1	-1.82067*	0.0491268	7.37652e-28	-1.92073	-1.7206
		2	-.61777*	0.0491268	6.32371e-14	-0.717839	-0.517703
		3	-.48010*	0.0491268	3.96695e-11	-0.580169	-0.380034
		4	-0.00943843	0.0491268	0.848859	-0.109506	0.0906295
		5	-.33528*	0.0491268	1.02051e-07	-0.435345	-0.235209
		7	-.62008*	0.0491268	5.72211e-14	-0.720149	-0.520013
		8	-1.70088*	0.0491268	6.18413e-27	-1.80095	-1.60082
		9	.24588*	0.0491268	1.95806e-05	0.145815	0.345951
		10	-2.33751*	0.0491268	2.85599e-31	-2.43758	-2.23745
		11	-.28036*	0.0491268	2.54046e-06	-0.380426	-0.180291
		12	-.49893*	0.0491268	1.5501e-11	-0.599001	-0.398865
		13	.34212*	0.0491268	6.88153e-08	0.242057	0.442192
		14	-.36443*	0.0491268	1.93303e-08	-0.464493	-0.264358
		15	-1.67116*	0.0491268	1.07142e-26	-1.77123	-1.5711
		16	0.0918213	0.0491268	0.0707894	-0.00824659	0.191889
	7	1	-1.20059*	0.0491268	2.87045e-22	-1.30065	-1.10052
		2	0.0023098	0.0491268	0.962792	-0.0977581	0.102378
		3	.13998*	0.0491268	0.00759975	0.0399113	0.240047
		4	.61064*	0.0491268	8.62298e-14	0.510574	0.71071
		5	.28480*	0.0491268	1.95327e-06	0.184736	0.384872
		6	.62008*	0.0491268	5.72211e-14	0.520013	0.720149
		8	-1.08080*	0.0491268	6.90026e-21	-1.18087	-0.980735
		9	.86596*	0.0491268	4.89109e-18	0.765896	0.966032
		10	-1.71743*	0.0491268	4.57166e-27	-1.8175	-1.61737
		11	.33972*	0.0491268	7.90006e-08	0.239654	0.43979
		12	.12115*	0.0491268	0.0192077	0.0210795	0.221215
		13	.96221*	0.0491268	2.21615e-19	0.862137	1.06227
		14	.25566*	0.0491268	1.09778e-05	0.155587	0.355723
		15	-1.05108*	0.0491268	1.59372e-20	-1.15115	-0.951016
		16	.71190*	0.0491268	1.3074e-15	0.611834	0.81197
	8	1	-.11978*	0.0491268	0.0204918	-0.21985	-0.0197142
		2	1.08311*	0.0491268	6.47112e-21	0.983045	1.18318
		3	1.22078*	0.0491268	1.7273e-22	1.12071	1.32085
		4	1.69145*	0.0491268	7.35614e-27	1.59138	1.79151
		5	1.36561*	0.0491268	5.5776e-24	1.26554	1.46567
		6	1.70088*	0.0491268	6.18413e-27	1.60082	1.80095
		7	1.08080*	0.0491268	6.90026e-21	0.980735	1.18087
		9	1.94677*	0.0491268	9.04586e-29	1.8467	2.04683
		10	-.63663*	0.0491268	2.81618e-14	-0.736698	-0.536562
		11	1.42053*	0.0491268	1.65528e-24	1.32046	1.52059
		12	1.20195*	0.0491268	2.7729e-22	1.10188	1.30202
		13	2.04301*	0.0491268	1.98726e-29	1.94294	2.14308
		14	1.33646*	0.0491268	1.08263e-23	1.23639	1.43653
		15	0.029719	0.0491268	0.549482	-0.0703489	0.129787
		16	1.79270*	0.0491268	1.19705e-27	1.69264	1.89277
	9	1	-2.06655*	0.0491268	1.38616e-29	-2.16662	-1.96648
		2	-.86365*	0.0491268	5.2863e-18	-0.963722	-0.763586
		3	-.72598*	0.0491268	7.56026e-16	-0.826053	-0.625917
		4	-.25532*	0.0491268	1.11969e-05	-0.35539	-0.155254
		5	-.58116*	0.0491268	3.19159e-13	-0.681228	-0.481092
		6	-.24588*	0.0491268	1.95806e-05	-0.345951	-0.145815
		7	-.86596*	0.0491268	4.89109e-18	-0.966032	-0.765896
		8	-1.94677*	0.0491268	9.04586e-29	-2.04683	-1.8467
		10	-2.58340*	0.0491268	1.21014e-32	-2.68346	-2.48333
		11	-.52624*	0.0491268	4.10461e-12	-0.62631	-0.426174
		12	-.74482*	0.0491268	3.67979e-16	-0.844884	-0.644748
		13	0.0962413	0.0491268	0.05887	-0.00382664	0.196309
		14	-.61031*	0.0491268	8.74951e-14	-0.710377	-0.510241
		15	-1.91705*	0.0491268	1.46566e-28	-2.01712	-1.81698
		16	-.15406*	0.0491268	0.00365923	-0.25413	-0.0539939
	10	1	.51685*	0.0491268	6.45401e-12	0.41678	0.616916
		2	1.71974*	0.0491268	4.38387e-27	1.61968	1.81981
		3	1.85741*	0.0491268	3.94612e-28	1.75734	1.95748
		4	2.32808*	0.0491268	3.24505e-31	2.22801	2.42814
		5	2.00224*	0.0491268	3.74424e-29	1.90217	2.10231
		6	2.33751*	0.0491268	2.85599e-31	2.23745	2.43758
		7	1.71743*	0.0491268	4.57166e-27	1.61737	1.8175
		8	.63663*	0.0491268	2.81618e-14	0.536562	0.736698
		9	2.58340*	0.0491268	1.21014e-32	2.48333	2.68346
		11	2.05716*	0.0491268	1.59967e-29	1.95709	2.15722
		12	1.83858*	0.0491268	5.42939e-28	1.73851	1.93865
		13	2.67964*	0.0491268	3.80155e-33	2.57957	2.77971
		14	1.97309*	0.0491268	5.93441e-29	1.87302	2.07316
		15	.66635*	0.0491268	8.1362e-15	0.566281	0.766417
		16	2.42934*	0.0491268	8.45799e-32	2.32927	2.5294
	11	1	-1.54031*	0.0491268	1.35229e-25	-1.64038	-1.44024
		2	-.33741*	0.0491268	9.02323e-08	-0.43748	-0.237344
		3	-.19974*	0.0491268	0.000290953	-0.299811	-0.0996751
		4	.27092*	0.0491268	4.44227e-06	0.170852	0.370988
		5	-0.0549183	0.0491268	0.271936	-0.154986	0.0451496
		6	.28036*	0.0491268	2.54046e-06	0.180291	0.380426
		7	-.33972*	0.0491268	7.90006e-08	-0.43979	-0.239654
		8	-1.42053*	0.0491268	1.65528e-24	-1.52059	-1.32046
		9	.52624*	0.0491268	4.10461e-12	0.426174	0.62631
		10	-2.05716*	0.0491268	1.59967e-29	-2.15722	-1.95709
		12	-.21857*	0.0491268	9.76896e-05	-0.318643	-0.118507
		13	.62248*	0.0491268	5.15843e-14	0.522415	0.722551
		14	-0.0840671	0.0491268	0.0967175	-0.184135	0.0160008
		15	-1.39081*	0.0491268	3.17669e-24	-1.49087	-1.29074
		16	.37218*	0.0491268	1.24957e-08	0.272112	0.472248
	12	1	-1.32173*	0.0491268	1.52123e-23	-1.4218	-1.22166
		2	-.11884*	0.0491268	0.0214256	-0.218906	-0.0187697
		3	0.0188318	0.0491268	0.70401	-0.0812362	0.1189
		4	.48949*	0.0491268	2.4766e-11	0.389427	0.589563
		5	.16366*	0.0491268	0.00218956	0.0635885	0.263724
		6	.49893*	0.0491268	1.5501e-11	0.398865	0.599001
		7	-.12115*	0.0491268	0.0192077	-0.221215	-0.0210795
		8	-1.20195*	0.0491268	2.7729e-22	-1.30202	-1.10188
		9	.74482*	0.0491268	3.67979e-16	0.644748	0.844884
		10	-1.83858*	0.0491268	5.42939e-28	-1.93865	-1.73851
		11	.21857*	0.0491268	9.76896e-05	0.118507	0.318643
		13	.84106*	0.0491268	1.14084e-17	0.74099	0.941126
		14	.13451*	0.0491268	0.0100125	0.0344397	0.234576
		15	-1.17223*	0.0491268	5.93368e-22	-1.2723	-1.07216
		16	.59075*	0.0491268	2.07501e-13	0.490687	0.690822
	13	1	-2.16279*	0.0491268	3.30862e-30	-2.26286	-2.06272
		2	-.95990*	0.0491268	2.37957e-19	-1.05996	-0.859827
		3	-.82223*	0.0491268	2.19401e-17	-0.922294	-0.722158
		4	-.35156*	0.0491268	4.01013e-08	-0.451631	-0.251495
		5	-.67740*	0.0491268	5.17891e-15	-0.777469	-0.577333
		6	-.34212*	0.0491268	6.88153e-08	-0.442192	-0.242057
		7	-.96221*	0.0491268	2.21615e-19	-1.06227	-0.862137
		8	-2.04301*	0.0491268	1.98726e-29	-2.14308	-1.94294
		9	-0.0962413	0.0491268	0.05887	-0.196309	0.00382664
		10	-2.67964*	0.0491268	3.80155e-33	-2.77971	-2.57957
		11	-.62248*	0.0491268	5.15843e-14	-0.722551	-0.522415
		12	-.84106*	0.0491268	1.14084e-17	-0.941126	-0.74099
		14	-.70655*	0.0491268	1.61335e-15	-0.806618	-0.606482
		15	-2.01329*	0.0491268	3.14962e-29	-2.11336	-1.91322
		16	-.25030*	0.0491268	1.50732e-05	-0.350371	-0.150235
	14	1	-1.45624*	0.0491268	7.68842e-25	-1.55631	-1.35617
		2	-.25335*	0.0491268	1.25878e-05	-0.353413	-0.153277
		3	-.11568*	0.0491268	0.0248404	-0.215744	-0.015608
		4	.35499*	0.0491268	3.29974e-08	0.254919	0.455055
		5	0.0291487	0.0491268	0.557126	-0.0709192	0.129217
		6	.36443*	0.0491268	1.93303e-08	0.264358	0.464493
		7	-.25566*	0.0491268	1.09778e-05	-0.355723	-0.155587
		8	-1.33646*	0.0491268	1.08263e-23	-1.43653	-1.23639
		9	.61031*	0.0491268	8.74951e-14	0.510241	0.710377
		10	-1.97309*	0.0491268	5.93441e-29	-2.07316	-1.87302
		11	0.0840671	0.0491268	0.0967175	-0.0160008	0.184135
		12	-.13451*	0.0491268	0.0100125	-0.234576	-0.0344397
		13	.70655*	0.0491268	1.61335e-15	0.606482	0.806618
		15	-1.30674*	0.0491268	2.15854e-23	-1.40681	-1.20667
		16	.45625*	0.0491268	1.3409e-10	0.356179	0.556315
	15	1	-.14950*	0.0491268	0.00465109	-0.249569	-0.0494332
		2	1.05339*	0.0491268	1.49223e-20	0.953326	1.15346
		3	1.19106*	0.0491268	3.65685e-22	1.091	1.29113
		4	1.66173*	0.0491268	1.27822e-26	1.56166	1.76179
		5	1.33589*	0.0491268	1.09692e-23	1.23582	1.43596
		6	1.67116*	0.0491268	1.07142e-26	1.5711	1.77123
		7	1.05108*	0.0491268	1.59372e-20	0.951016	1.15115
		8	-0.029719	0.0491268	0.549482	-0.129787	0.0703489
		9	1.91705*	0.0491268	1.46566e-28	1.81698	2.01712
		10	-.66635*	0.0491268	8.1362e-15	-0.766417	-0.566281
		11	1.39081*	0.0491268	3.17669e-24	1.29074	1.49087
		12	1.17223*	0.0491268	5.93368e-22	1.07216	1.2723
		13	2.01329*	0.0491268	3.14962e-29	1.91322	2.11336
		14	1.30674*	0.0491268	2.15854e-23	1.20667	1.40681
		16	1.76299*	0.0491268	2.0186e-27	1.66292	1.86305
	16	1	-1.91249*	0.0491268	1.57933e-28	-2.01256	-1.81242
		2	-.70959*	0.0491268	1.43139e-15	-0.80966	-0.609524
		3	-.57192*	0.0491268	4.85187e-13	-0.671991	-0.471855
		4	-.10126*	0.0491268	0.047488	-0.201328	-0.00119184
		5	-.42710*	0.0491268	6.19343e-10	-0.527166	-0.32703
		6	-0.0918213	0.0491268	0.0707894	-0.191889	0.00824659
		7	-.71190*	0.0491268	1.3074e-15	-0.81197	-0.611834
		8	-1.79270*	0.0491268	1.19705e-27	-1.89277	-1.69264
		9	.15406*	0.0491268	0.00365923	0.0539939	0.25413
		10	-2.42934*	0.0491268	8.45799e-32	-2.5294	-2.32927
		11	-.37218*	0.0491268	1.24957e-08	-0.472248	-0.272112
		12	-.59075*	0.0491268	2.07501e-13	-0.690822	-0.490687
		13	.25030*	0.0491268	1.50732e-05	0.150235	0.350371
		14	-.45625*	0.0491268	1.3409e-10	-0.556315	-0.356179
		15	-1.76299*	0.0491268	2.0186e-27	-1.86305	-1.66292
*. The mean difference is significant at the 0.05 level.
Homogeneous Subsets
Development
OBPs		N	Subset for alpha = 0.05
			1	2	3	4	5	6	7	8
Duncana	13	3	3.84965
	9	3	3.9459
	16	3		4.09996
	6	3		4.19178
	4	3		4.20122
	11	3			4.47214
	5	3			4.52706
	14	3			4.5562
	3	3				4.67188
	12	3				4.69071
	2	3					4.80955
	7	3					4.81186
	15	3						5.86294
	8	3						5.89266
	1	3							6.01244
	10	3								6.52929
	Sig.		0.05887	0.0588286	0.114906	0.70401	0.962792	0.549482	1	1
Means for groups in homogeneous subsets are displayed.
a. Uses Harmonic Mean Sample Size = 3.000.
NEW FILE.
DATASET NAME DataSet1 WINDOW=FRONT.
ONEWAY All_OBPs BY Tissue
/MISSING ANALYSIS
/POSTHOC=DUNCAN LSD ALPHA(0.05).
Oneway
Notes
Output Created		04-AUG-2016 11:41:52
Comments
Input	Active Dataset	DataSet1
	Filter	<none>
	Weight	<none>
	Split File	<none>
	N of Rows in Working Data File	48
Missing Value Handling	Definition of Missing	User-defined missing values are treated as missing.
	Cases Used	Statistics for each analysis are based on cases with no missing data for any variable in the analysis.
Syntax		ONEWAY All_OBPs BY Tissue /MISSING ANALYSIS /POSTHOC=DUNCAN LSD ALPHA(0.05).
Resources	Processor Time	00:00:00.27
	Elapsed Time	00:00:00.33
[DataSet1]
ANOVA
All_OBPs
	Sum of Squares	df	Mean Square	F	Sig.
Between Groups	60.6631	15	4.04421	414.406	2.97383e-32
Within Groups	0.312289	32	0.00975904
Total	60.9754	47
Post Hoc Tests
Multiple Comparisons
Dependent Variable: All_OBPs
(I) Tissue			Mean Difference (I-J)	Std. Error	Sig.	95% Confidence Interval
						Lower Bound	Upper Bound
LSD	1.00	2.00	-1.56166*	0.0806599	3.11964e-19	-1.72596	-1.39736
		3.00	-.40340*	0.0806599	1.98022e-05	-0.567696	-0.239098
		4.00	1.01561*	0.0806599	6.10951e-14	0.851309	1.17991
		5.00	1.23423*	0.0806599	2.83602e-16	1.06993	1.39853
		6.00	-.30500*	0.0806599	0.000644785	-0.469295	-0.140697
		7.00	-.43079*	0.0806599	7.37145e-06	-0.595085	-0.266487
		8.00	-1.00131*	0.0806599	8.9243e-14	-1.16561	-0.837008
		9.00	.77636*	0.0806599	5.72511e-11	0.612064	0.940662
		10.00	-1.76385*	0.0806599	8.27465e-21	-1.92815	-1.59955
		11.00	-1.56119*	0.0806599	3.1479e-19	-1.72549	-1.39689
		12.00	-2.56673*	0.0806599	8.53919e-26	-2.73103	-2.40243
		13.00	1.01863*	0.0806599	5.64235e-14	0.854329	1.18293
		14.00	.65658*	0.0806599	2.69079e-09	0.492279	0.820876
		15.00	.69239*	0.0806599	8.26013e-10	0.528093	0.856691
		16.00	.25879*	0.0806599	0.00302901	0.0944913	0.423089
	2.00	1.00	1.56166*	0.0806599	3.11964e-19	1.39736	1.72596
		3.00	1.15827*	0.0806599	1.68459e-15	0.993968	1.32257
		4.00	2.57727*	0.0806599	7.51882e-26	2.41297	2.74157
		5.00	2.79589*	0.0806599	5.96348e-27	2.63159	2.96019
		6.00	1.25667*	0.0806599	1.70247e-16	1.09237	1.42097
		7.00	1.13088*	0.0806599	3.2718e-15	0.966579	1.29518
		8.00	.56036*	0.0806599	7.21898e-08	0.396058	0.724655
		9.00	2.33803*	0.0806599	1.53511e-24	2.17373	2.50233
		10.00	-.20219*	0.0806599	0.0174607	-0.366488	-0.0378906
		11.00	0.000476391	0.0806599	0.995324	-0.163823	0.164775
		12.00	-1.00507*	0.0806599	8.07506e-14	-1.16937	-0.840769
		13.00	2.58029*	0.0806599	7.25031e-26	2.41599	2.74459
		14.00	2.21824*	0.0806599	7.75627e-24	2.05394	2.38254
		15.00	2.25406*	0.0806599	4.73918e-24	2.08976	2.41835
		16.00	1.82045*	0.0806599	3.19702e-21	1.65615	1.98475
	3.00	1.00	.40340*	0.0806599	1.98022e-05	0.239098	0.567696
		2.00	-1.15827*	0.0806599	1.68459e-15	-1.32257	-0.993968
		4.00	1.41901*	0.0806599	5.17965e-18	1.25471	1.5833
		5.00	1.63762*	0.0806599	7.62591e-20	1.47333	1.80192
		6.00	0.0984006	0.0806599	0.231401	-0.0658983	0.2627
		7.00	-0.0273891	0.0806599	0.736404	-0.191688	0.13691
		8.00	-.59791*	0.0806599	1.96187e-08	-0.762209	-0.433611
		9.00	1.17976*	0.0806599	1.00871e-15	1.01546	1.34406
		10.00	-1.36046*	0.0806599	1.75603e-17	-1.52476	-1.19616
		11.00	-1.15779*	0.0806599	1.70399e-15	-1.32209	-0.993491
		12.00	-2.16333*	0.0806599	1.67462e-23	-2.32763	-1.99904
		13.00	1.42202*	0.0806599	4.86902e-18	1.25773	1.58632
		14.00	1.05997*	0.0806599	1.92885e-14	0.895675	1.22427
		15.00	1.09579*	0.0806599	7.79203e-15	0.93149	1.26009
		16.00	.66219*	0.0806599	2.23271e-09	0.497888	0.826486
	4.00	1.00	-1.01561*	0.0806599	6.10951e-14	-1.17991	-0.851309
		2.00	-2.57727*	0.0806599	7.51882e-26	-2.74157	-2.41297
		3.00	-1.41901*	0.0806599	5.17965e-18	-1.5833	-1.25471
		5.00	.21862*	0.0806599	0.0107119	0.0543207	0.382919
		6.00	-1.32060*	0.0806599	4.13097e-17	-1.4849	-1.15631
		7.00	-1.44639*	0.0806599	2.96734e-18	-1.61069	-1.2821
		8.00	-2.01692*	0.0806599	1.42818e-22	-2.18121	-1.85262
		9.00	-.23924*	0.0806599	0.00566325	-0.403544	-0.0749459
		10.00	-2.77946*	0.0806599	7.16696e-27	-2.94376	-2.61516
		11.00	-2.57680*	0.0806599	7.56211e-26	-2.74109	-2.4125
		12.00	-3.58234*	0.0806599	2.50931e-30	-3.74664	-3.41804
		13.00	0.0030195	0.0806599	0.970371	-0.161279	0.167318
		14.00	-.35903*	0.0806599	9.71406e-05	-0.52333	-0.194732
		15.00	-.32322*	0.0806599	0.000343267	-0.487515	-0.158918
		16.00	-.75682*	0.0806599	1.05221e-10	-0.921117	-0.592519
	5.00	1.00	-1.23423*	0.0806599	2.83602e-16	-1.39853	-1.06993
		2.00	-2.79589*	0.0806599	5.96348e-27	-2.96019	-2.63159
		3.00	-1.63762*	0.0806599	7.62591e-20	-1.80192	-1.47333
		4.00	-.21862*	0.0806599	0.0107119	-0.382919	-0.0543207
		6.00	-1.53922*	0.0806599	4.78278e-19	-1.70352	-1.37493
		7.00	-1.66501*	0.0806599	4.65215e-20	-1.82931	-1.50071
		8.00	-2.23553*	0.0806599	6.10868e-24	-2.39983	-2.07124
		9.00	-.45786*	0.0806599	2.77482e-06	-0.622163	-0.293566
		10.00	-2.99808*	0.0806599	6.72984e-28	-3.16238	-2.83378
		11.00	-2.79541*	0.0806599	5.99526e-27	-2.95971	-2.63112
		12.00	-3.80096*	0.0806599	3.87568e-31	-3.96526	-3.63666
		13.00	-.21560*	0.0806599	0.0117339	-0.379899	-0.0513013
		14.00	-.57765*	0.0806599	3.95094e-08	-0.741949	-0.413351
		15.00	-.54184*	0.0806599	1.38343e-07	-0.706135	-0.377537
		16.00	-.97544*	0.0806599	1.78765e-13	-1.13974	-0.811139
	6.00	1.00	.30500*	0.0806599	0.000644785	0.140697	0.469295
		2.00	-1.25667*	0.0806599	1.70247e-16	-1.42097	-1.09237
		3.00	-0.0984006	0.0806599	0.231401	-0.2627	0.0658983
		4.00	1.32060*	0.0806599	4.13097e-17	1.15631	1.4849
		5.00	1.53922*	0.0806599	4.78278e-19	1.37493	1.70352
		7.00	-0.12579	0.0806599	0.128713	-0.290089	0.0385092
		8.00	-.69631*	0.0806599	7.26983e-10	-0.86061	-0.532012
		9.00	1.08136*	0.0806599	1.11979e-14	0.917061	1.24566
		10.00	-1.45886*	0.0806599	2.30956e-18	-1.62316	-1.29456
		11.00	-1.25619*	0.0806599	1.72089e-16	-1.42049	-1.09189
		12.00	-2.26173*	0.0806599	4.2681e-24	-2.42603	-2.09744
		13.00	1.32362*	0.0806599	3.86894e-17	1.15932	1.48792
		14.00	.96157*	0.0806599	2.60696e-13	0.797275	1.12587
		15.00	.99739*	0.0806599	9.90707e-14	0.833089	1.16169
		16.00	.56379*	0.0806599	6.40321e-08	0.399488	0.728086
	7.00	1.00	.43079*	0.0806599	7.37145e-06	0.266487	0.595085
		2.00	-1.13088*	0.0806599	3.2718e-15	-1.29518	-0.966579
		3.00	0.0273891	0.0806599	0.736404	-0.13691	0.191688
		4.00	1.44639*	0.0806599	2.96734e-18	1.2821	1.61069
		5.00	1.66501*	0.0806599	4.65215e-20	1.50071	1.82931
		6.00	0.12579	0.0806599	0.128713	-0.0385092	0.290089
		8.00	-.57052*	0.0806599	5.06261e-08	-0.73482	-0.406222
		9.00	1.20715*	0.0806599	5.30042e-16	1.04285	1.37145
		10.00	-1.33307*	0.0806599	3.15441e-17	-1.49737	-1.16877
		11.00	-1.13040*	0.0806599	3.31014e-15	-1.2947	-0.966102
		12.00	-2.13595*	0.0806599	2.47502e-23	-2.30024	-1.97165
		13.00	1.44941*	0.0806599	2.79207e-18	1.28511	1.61371
		14.00	1.08736*	0.0806599	9.62554e-15	0.923065	1.25166
		15.00	1.12318*	0.0806599	3.95141e-15	0.958879	1.28748
		16.00	.68958*	0.0806599	9.05549e-10	0.525277	0.853875
	8.00	1.00	1.00131*	0.0806599	8.9243e-14	0.837008	1.16561
		2.00	-.56036*	0.0806599	7.21898e-08	-0.724655	-0.396058
		3.00	.59791*	0.0806599	1.96187e-08	0.433611	0.762209
		4.00	2.01692*	0.0806599	1.42818e-22	1.85262	2.18121
		5.00	2.23553*	0.0806599	6.10868e-24	2.07124	2.39983
		6.00	.69631*	0.0806599	7.26983e-10	0.532012	0.86061
		7.00	.57052*	0.0806599	5.06261e-08	0.406222	0.73482
		9.00	1.77767*	0.0806599	6.54428e-21	1.61337	1.94197
		10.00	-.76255*	0.0806599	8.79614e-11	-0.926845	-0.598247
		11.00	-.55988*	0.0806599	7.34032e-08	-0.724179	-0.395581
		12.00	-1.56542*	0.0806599	2.90552e-19	-1.72972	-1.40113
		13.00	2.01993*	0.0806599	1.3645e-22	1.85564	2.18423
		14.00	1.65788*	0.0806599	5.28724e-20	1.49359	1.82218
		15.00	1.69370*	0.0806599	2.79326e-20	1.5294	1.858
		16.00	1.26010*	0.0806599	1.5757e-16	1.0958	1.4244
	9.00	1.00	-.77636*	0.0806599	5.72511e-11	-0.940662	-0.612064
		2.00	-2.33803*	0.0806599	1.53511e-24	-2.50233	-2.17373
		3.00	-1.17976*	0.0806599	1.00871e-15	-1.34406	-1.01546
		4.00	.23924*	0.0806599	0.00566325	0.0749459	0.403544
		5.00	.45786*	0.0806599	2.77482e-06	0.293566	0.622163
		6.00	-1.08136*	0.0806599	1.11979e-14	-1.24566	-0.917061
		7.00	-1.20715*	0.0806599	5.30042e-16	-1.37145	-1.04285
		8.00	-1.77767*	0.0806599	6.54428e-21	-1.94197	-1.61337
		10.00	-2.54022*	0.0806599	1.17867e-25	-2.70452	-2.37592
		11.00	-2.33755*	0.0806599	1.5448e-24	-2.50185	-2.17325
		12.00	-3.34309*	0.0806599	2.20897e-29	-3.50739	-3.1788
		13.00	.24226*	0.0806599	0.00514813	0.0779654	0.406563
		14.00	-0.119786	0.0806599	0.14731	-0.284085	0.0445131
		15.00	-0.0839716	0.0806599	0.305651	-0.248271	0.0803273
		16.00	-.51757*	0.0806599	3.26623e-07	-0.681872	-0.353274
	10.00	1.00	1.76385*	0.0806599	8.27465e-21	1.59955	1.92815
		2.00	.20219*	0.0806599	0.0174607	0.0378906	0.366488
		3.00	1.36046*	0.0806599	1.75603e-17	1.19616	1.52476
		4.00	2.77946*	0.0806599	7.16696e-27	2.61516	2.94376
		5.00	2.99808*	0.0806599	6.72984e-28	2.83378	3.16238
		6.00	1.45886*	0.0806599	2.30956e-18	1.29456	1.62316
		7.00	1.33307*	0.0806599	3.15441e-17	1.16877	1.49737
		8.00	.76255*	0.0806599	8.79614e-11	0.598247	0.926845
		9.00	2.54022*	0.0806599	1.17867e-25	2.37592	2.70452
		11.00	.20267*	0.0806599	0.0172195	0.038367	0.366965
		12.00	-.80288*	0.0806599	2.53839e-11	-0.967177	-0.638579
		13.00	2.78248*	0.0806599	6.92834e-27	2.61818	2.94678
		14.00	2.42043*	0.0806599	5.26432e-25	2.25613	2.58473
		15.00	2.45624*	0.0806599	3.34132e-25	2.29195	2.62054
		16.00	2.02264*	0.0806599	1.30987e-22	1.85834	2.18694
	11.00	1.00	1.56119*	0.0806599	3.1479e-19	1.39689	1.72549
		2.00	-0.000476391	0.0806599	0.995324	-0.164775	0.163823
		3.00	1.15779*	0.0806599	1.70399e-15	0.993491	1.32209
		4.00	2.57680*	0.0806599	7.56211e-26	2.4125	2.74109
		5.00	2.79541*	0.0806599	5.99526e-27	2.63112	2.95971
		6.00	1.25619*	0.0806599	1.72089e-16	1.09189	1.42049
		7.00	1.13040*	0.0806599	3.31014e-15	0.966102	1.2947
		8.00	.55988*	0.0806599	7.34032e-08	0.395581	0.724179
		9.00	2.33755*	0.0806599	1.5448e-24	2.17325	2.50185
		10.00	-.20267*	0.0806599	0.0172195	-0.366965	-0.038367
		12.00	-1.00554*	0.0806599	7.97356e-14	-1.16984	-0.841245
		13.00	2.57981*	0.0806599	7.29201e-26	2.41552	2.74411
		14.00	2.21776*	0.0806599	7.80764e-24	2.05347	2.38206
		15.00	2.25358*	0.0806599	4.77011e-24	2.08928	2.41788
		16.00	1.81998*	0.0806599	3.22235e-21	1.65568	1.98428
	12.00	1.00	2.56673*	0.0806599	8.53919e-26	2.40243	2.73103
		2.00	1.00507*	0.0806599	8.07506e-14	0.840769	1.16937
		3.00	2.16333*	0.0806599	1.67462e-23	1.99904	2.32763
		4.00	3.58234*	0.0806599	2.50931e-30	3.41804	3.74664
		5.00	3.80096*	0.0806599	3.87568e-31	3.63666	3.96526
		6.00	2.26173*	0.0806599	4.2681e-24	2.09744	2.42603
		7.00	2.13595*	0.0806599	2.47502e-23	1.97165	2.30024
		8.00	1.56542*	0.0806599	2.90552e-19	1.40113	1.72972
		9.00	3.34309*	0.0806599	2.20897e-29	3.1788	3.50739
		10.00	.80288*	0.0806599	2.53839e-11	0.638579	0.967177
		11.00	1.00554*	0.0806599	7.97356e-14	0.841245	1.16984
		13.00	3.58536*	0.0806599	2.44358e-30	3.42106	3.74966
		14.00	3.22331*	0.0806599	6.94951e-29	3.05901	3.38761
		15.00	3.25912*	0.0806599	4.91233e-29	3.09482	3.42342
		16.00	2.82552*	0.0806599	4.29185e-27	2.66122	2.98982
	13.00	1.00	-1.01863*	0.0806599	5.64235e-14	-1.18293	-0.854329
		2.00	-2.58029*	0.0806599	7.25031e-26	-2.74459	-2.41599
		3.00	-1.42202*	0.0806599	4.86902e-18	-1.58632	-1.25773
		4.00	-0.0030195	0.0806599	0.970371	-0.167318	0.161279
		5.00	.21560*	0.0806599	0.0117339	0.0513013	0.379899
		6.00	-1.32362*	0.0806599	3.86894e-17	-1.48792	-1.15932
		7.00	-1.44941*	0.0806599	2.79207e-18	-1.61371	-1.28511
		8.00	-2.01993*	0.0806599	1.3645e-22	-2.18423	-1.85564
		9.00	-.24226*	0.0806599	0.00514813	-0.406563	-0.0779654
		10.00	-2.78248*	0.0806599	6.92834e-27	-2.94678	-2.61818
		11.00	-2.57981*	0.0806599	7.29201e-26	-2.74411	-2.41552
		12.00	-3.58536*	0.0806599	2.44358e-30	-3.74966	-3.42106
		14.00	-.36205*	0.0806599	8.72386e-05	-0.526349	-0.197751
		15.00	-.32624*	0.0806599	0.000308945	-0.490535	-0.161937
		16.00	-.75984*	0.0806599	9.57307e-11	-0.924136	-0.595538
	14.00	1.00	-.65658*	0.0806599	2.69079e-09	-0.820876	-0.492279
		2.00	-2.21824*	0.0806599	7.75627e-24	-2.38254	-2.05394
		3.00	-1.05997*	0.0806599	1.92885e-14	-1.22427	-0.895675
		4.00	.35903*	0.0806599	9.71406e-05	0.194732	0.52333
		5.00	.57765*	0.0806599	3.95094e-08	0.413351	0.741949
		6.00	-.96157*	0.0806599	2.60696e-13	-1.12587	-0.797275
		7.00	-1.08736*	0.0806599	9.62554e-15	-1.25166	-0.923065
		8.00	-1.65788*	0.0806599	5.28724e-20	-1.82218	-1.49359
		9.00	0.119786	0.0806599	0.14731	-0.0445131	0.284085
		10.00	-2.42043*	0.0806599	5.26432e-25	-2.58473	-2.25613
		11.00	-2.21776*	0.0806599	7.80764e-24	-2.38206	-2.05347
		12.00	-3.22331*	0.0806599	6.94951e-29	-3.38761	-3.05901
		13.00	.36205*	0.0806599	8.72386e-05	0.197751	0.526349
		15.00	0.0358142	0.0806599	0.66002	-0.128485	0.200113
		16.00	-.39779*	0.0806599	2.4236e-05	-0.562086	-0.233488
	15.00	1.00	-.69239*	0.0806599	8.26013e-10	-0.856691	-0.528093
		2.00	-2.25406*	0.0806599	4.73918e-24	-2.41835	-2.08976
		3.00	-1.09579*	0.0806599	7.79203e-15	-1.26009	-0.93149
		4.00	.32322*	0.0806599	0.000343267	0.158918	0.487515
		5.00	.54184*	0.0806599	1.38343e-07	0.377537	0.706135
		6.00	-.99739*	0.0806599	9.90707e-14	-1.16169	-0.833089
		7.00	-1.12318*	0.0806599	3.95141e-15	-1.28748	-0.958879
		8.00	-1.69370*	0.0806599	2.79326e-20	-1.858	-1.5294
		9.00	0.0839716	0.0806599	0.305651	-0.0803273	0.248271
		10.00	-2.45624*	0.0806599	3.34132e-25	-2.62054	-2.29195
		11.00	-2.25358*	0.0806599	4.77011e-24	-2.41788	-2.08928
		12.00	-3.25912*	0.0806599	4.91233e-29	-3.42342	-3.09482
		13.00	.32624*	0.0806599	0.000308945	0.161937	0.490535
		14.00	-0.0358142	0.0806599	0.66002	-0.200113	0.128485
		16.00	-.43360*	0.0806599	6.65903e-06	-0.5979	-0.269302
	16.00	1.00	-.25879*	0.0806599	0.00302901	-0.423089	-0.0944913
		2.00	-1.82045*	0.0806599	3.19702e-21	-1.98475	-1.65615
		3.00	-.66219*	0.0806599	2.23271e-09	-0.826486	-0.497888
		4.00	.75682*	0.0806599	1.05221e-10	0.592519	0.921117
		5.00	.97544*	0.0806599	1.78765e-13	0.811139	1.13974
		6.00	-.56379*	0.0806599	6.40321e-08	-0.728086	-0.399488
		7.00	-.68958*	0.0806599	9.05549e-10	-0.853875	-0.525277
		8.00	-1.26010*	0.0806599	1.5757e-16	-1.4244	-1.0958
		9.00	.51757*	0.0806599	3.26623e-07	0.353274	0.681872
		10.00	-2.02264*	0.0806599	1.30987e-22	-2.18694	-1.85834
		11.00	-1.81998*	0.0806599	3.22235e-21	-1.98428	-1.65568
		12.00	-2.82552*	0.0806599	4.29185e-27	-2.98982	-2.66122
		13.00	.75984*	0.0806599	9.57307e-11	0.595538	0.924136
		14.00	.39779*	0.0806599	2.4236e-05	0.233488	0.562086
		15.00	.43360*	0.0806599	6.65903e-06	0.269302	0.5979
*. The mean difference is significant at the 0.05 level.
Homogeneous Subsets
All_OBPs
Tissue		N	Subset for alpha = 0.05
			1	2	3	4	5	6	7	8	9	10
Duncana	5.00	3	5.53595
	13.00	3		5.75155
	4.00	3		5.75457
	9.00	3			5.99381
	15.00	3			6.07778
	14.00	3			6.1136
	16.00	3				6.51138
	1.00	3					6.77017
	6.00	3						7.07517
	3.00	3						7.17357
	7.00	3						7.20096
	8.00	3							7.77148
	11.00	3								8.33136
	2.00	3								8.33184
	10.00	3									8.53403
	12.00	3										9.33691
	Sig.		1	0.970371	0.170142	1	1	0.150055	1	0.995324	1	1
Means for groups in homogeneous subsets are displayed.
a. Uses Harmonic Mean Sample Size = 3.000.

## Sheet: heatmap
	Worker	Male	Female	Development
	Total	Total	Total	Total
EF1a	8.98422	7.78147	8.48037	8.93338
GAPDH	7.71259	8.0332	7.57142	7.48468
OBP1	6.24356	6.12931	6.04376	6.01264
OBP2	6.30612	6.73276	6.39775	4.81197
OBP3	8.28461	7.53771	9.46168	4.67218
OBP4	6.06072	5.97204	7.04863	4.20307
OBP5	6.31283	5.50342	5.44465	4.52721
OBP6	6.09336	3.90773	4.99651	4.19251
OBP7	7.28512	6.96318	7.46173	4.81983
OBP8	3.24917	5.48912	4.3228	5.89833
OBP9	3.82601	7.5104	3.88078	3.9645
OBP10	6.2506	6.28586	6.10719	6.52965
OBP11	5.48015	4.61997	5.24374	4.47409
OBP12	5.67753	5.45742	6.56125	4.69104
OBP13	6.43705	4.61204	6.02379	3.851
OBP14	6.92409	5.28688	4.67227	4.55749
OBP15	6.73121	5.88647	6.06507	5.86361
OBP16	6.13803	5.52256	5.62982	4.10017
			Transcripts in 1μg RNA
			1-	0
				0.25
				0.5
				0.75
			10-	1
				1.25
				1.5
				1.75
			102-	2
				2.25
				2.5
				2.75
			103-	3
				3.25
				3.5
				3.75
			104-	4
				4.25
				4.5
				4.75
			105-	5
				5.25
				5.5
				5.75
			106-	6
				6.25
				6.5
				6.75
			107-	7
				7.25
				7.5
				7.75
			108-	8
				8.25
				8.5
				8.75
			109-	9
				9.25
				9.5
